# Supplementary material for: Lipid-lowering and glucose-lowering drug targets differentially modulate antipsychotic treatment efficacy in schizophrenia
Source: Cell Rep Med. 2026 Mar 17;7(3):102653. doi: 10.1016/j.xcrm.2026.102653 (PMC13006399; doi:10.1016/j.xcrm.2026.102653)
Supplement: Table S1. STROBE-MR checklist of recommended items to address in reports of Mendelian randomization studies, related to Figures 1–4 [file mmc2.xlsx]

## Sheet: Sheet1
Table S1. STROBE-MR checklist of recommended items to address in reports of Mendelian randomization studies. Related to Figures 1-4
Item No.	Section	Checklist item	Page No.	Relevant text from manuscript
1	TITLE and ABSTRACT	Indicate Mendelian randomization (MR) as the study’s design in the title and/or the abstract if that is a main purpose of the study		Title, Abstract
	INTRODUCTION
2	Background	Explain the scientific background and rationale for the reported study. What is the exposure? Is a potential causal relationship between exposure and outcome plausible? Justify why MR is a helpful method to address the study question	1-3	Introduction
3	Objectives	State specific objectives clearly, including pre-specified causal hypotheses (if any). State that MR is a method that, under specific assumptions, intends to estimate causal effects	3	Introduction
	METHODS
4	Study design and data sources	Present key elements of the study design early in the article. Consider including a table listing sources of data for all phases of the study. For each data source contributing to the analysis, describe the following:
	a)	Setting: Describe the study design and the underlying population, if possible. Describe the setting, locations, and relevant dates, including periods of recruitment, exposure, follow-up, and data collection, when available.	28-29	Experimental model and study participant details
	b)	Participants: Give the eligibility criteria, and the sources and methods of selection of participants. Report the sample size, and whether any power or sample size calculations were carried out prior to the main analysis	28-29	Experimental model and study participant details
	c)	Describe measurement, quality control and selection of genetic variants	28-29	Experimental model and study participant details
				Genotyping and quality control
	d)	For each exposure, outcome, and other relevant variables, describe methods of assessment and diagnostic criteria for diseases	31-32	Drug-target GRS Outcomes
	e)	Provide details of ethics committee approval and participant informed consent, if relevant	28-29	Experimental model and study participant details
5	Assumptions	Explicitly state the three core IV assumptions for the main analysis (relevance, independence and exclusion restriction) as well assumptions for any additional or sensitivity analysis	2-3	Introduction
6	Statistical methods: main analysis	Describe statistical methods and statistics used
	a)	Describe how quantitative variables were handled in the analyses (i.e., scale, units, model)	32	Outcomes
	b)	Describe how genetic variants were handled in the analyses and, if applicable, how their weights were selected	31-32	Drug-target GRSs
	c)	Describe the MR estimator (e.g. two-stage least squares, Wald ratio) and related statistics. Detail the included covariates and, in case of two-sample MR, whether the same covariate set was used for adjustment in the two samples	33-38	Single drug-target analysis Stratified analysis and independent validation Factorial Mendelian randomization
	d)	Explain how missing data were addressed	28-29	Experimental model and study participant details
	e)	If applicable, indicate how multiple testing was addressed	39	Methods
7	Assessment of assumptions	Describe any methods or prior knowledge used to assess the assumptions or justify their validity	31-34	Drug-target GRSs Single drug-target analysis
8	Sensitivity analyses and additional analyses	Describe any sensitivity analyses or additional analyses performed (e.g. comparison of effect estimates from different approaches, independent replication, bias analytic techniques, validation of instruments, simulations)	34	Stratified analysis and independent validation
9	Software and pre-registration
	a)	Name statistical software and package(s), including version and settings used	Key resources table	Key resources table
	b)	State whether the study protocol and details were pre-registered (as well as when and where)	28-29	Experimental model and study participant details
	RESULTS
10	Descriptive data
	a)	Report the numbers of individuals at each stage of included studies and reasons for exclusion. Consider use of a flow diagram	28-29	Experimental model and study participant details Figure S7
	b)	Report summary statistics for phenotypic exposure(s), outcome(s), and other relevant variables (e.g. means, SDs, proportions)	3-4	Participant characteristics
	c)	If the data sources include meta-analyses of previous studies, provide the assessments of heterogeneity across these studies	NA	NA
	d)	For two-sample MR:	35	Two-sample Mendelian randomization analysis
		i. Provide justification of the similarity of the genetic variant-exposure associations between the exposure and outcome samples
		ii. Provide information on the number of individuals who overlap between the exposure and outcome studies
11	Main results
	a)	Report the associations between genetic variant and exposure, and between genetic variant and outcome, preferably on an interpretable scale	3-4	Participant characteristics
	b)	Report MR estimates of the relationship between exposure and outcome, and the measures of uncertainty from the MR analysis, on an interpretable scale, such as odds ratio or relative risk per SD difference	5-11	Associations between drug-target GRSs with lipids and glucose Associations between drug-target GRSs with the PANSS percentage reduction Subgroup analysis Joint and interaction associations between APOC3, GCK, and antipsychotic efficacy
	c)	If relevant, consider translating estimates of relative risk into absolute risk for a meaningful time period	NA	NA
	d)	Consider plots to visualize results (e.g. forest plot, scatterplot of associations between genetic variants and outcome versus between genetic variants and exposure)	Figure 2-4 Figure S4-6	Figure 2-4 Figure S4-6
12	Assessment of assumptions
	a)	Report the assessment of the validity of the assumptions	3-4	Participant characteristics STables
	b)	Report any additional statistics (e.g., assessments of heterogeneity across genetic variants, such as I2, Q statistic or E-value)	3-4	Participant characteristics STables
13	Sensitivity analyses and additional analyses
	a)	Report any sensitivity analyses to assess the robustness of the main results to violations of the assumptions	5-11	Results
	b)	Report results from other sensitivity analyses or additional analyses	9-11	Subgroup analysis
	c)	Report any assessment of direction of causal relationship (e.g., bidirectional MR)	NA	NA
	d)	When relevant, report and compare with estimates from non-MR analyses	Supplementary Table 14-15,21-22	Supplementary Table 14-15,21-22
	e)	Consider additional plots to visualize results (e.g., leave-one-out analyses)	NA	NA
	DISCUSSION
14	Key results	Summarize key results with reference to study objectives	11-12	Discussion
15	Limitations	Discuss limitations of the study, taking into account the validity of the IV assumptions, other sources of potential bias, and imprecision. Discuss both direction and magnitude of any potential bias and any efforts to address them	17-18	Limitations of the study
16	Interpretation
	a)	Meaning: Give a cautious overall interpretation of results in the context of their limitations and in comparison with other studies	11-19	Discussion
	b)	Mechanism: Discuss underlying biological mechanisms that could drive a potential causal relationship between the investigated exposure and the outcome, and whether the gene-environment equivalence assumption is reasonable. Use causal language carefully, clarifying that IV estimates may provide causal effects only under certain assumptions	12-17	Discussion
	c)	Clinical relevance: Discuss whether the results have clinical or public policy relevance, and to what extent they inform effect sizes of possible interventions	11-19	Discussion
17	Generalizability	Discuss the generalizability of the study results (a) to other populations, (b) across other exposure periods/timings, and (c) across other levels of exposure	17-18	Limitations of the study
	OTHER INFORMATION
18	Funding	Describe sources of funding and the role of funders in the present study and, if applicable, sources of funding for the databases and original study or studies on which the present study is based	Acknowledgments	Acknowledgments
19	Data and data sharing	Provide the data used to perform all analyses or report where and how the data can be accessed, and reference these sources in the article. Provide the statistical code needed to reproduce the results in the article, or report whether the code is publicly accessible and if so, where	Data and code availability	Data and code availability
20	Conflicts of Interest	All authors should declare all potential conflicts of interest	Declaration of interests	Declaration of interests
This checklist is copyrighted by the Equator Network under the Creative Commons Attribution 3.0 Unported (CC BY 3.0) license.
