# Supplementary material for: Lipid-lowering and glucose-lowering drug targets differentially modulate antipsychotic treatment efficacy in schizophrenia
Source: Cell Rep Med. 2026 Mar 17;7(3):102653. doi: 10.1016/j.xcrm.2026.102653 (PMC13006399; doi:10.1016/j.xcrm.2026.102653)
Supplement: Table S2. Instrument variables applied for lipid-lowering and antidiabetic drug-target GRS, related to Figure 1 [file mmc3.xlsx]

## Sheet: Sheet1
Table S2. Instrument variables applied for lipid-lowering and antidiabetic drug target GRS. Related to Figure 1.
Trait	Gene	SNP	CHR	BP	P	EA	OA	Beta	SE	EAF	R2	F value
LDLC	ABCA1	rs1883025	9	107664301	9.75e-11	T	C	-0.0397131	0.00587971	0.234	0.000565382	82.7566
HDLC	ABCA1	rs1800977	9	107690450	1.88e-11	A	G	0.0394685	0.00555816	0.298	0.00904949	190.841
HDLC	ABCA1	rs2472474	9	107534787	1.89e-09	C	T	0.0274939	0.00432817	0.379
HDLC	ABCA1	rs2740480	9	107562557	2.81e-28	G	A	-0.0492384	0.00422231	0.386
HDLC	ABCA1	rs2740487	9	107664961	1.48e-10	A	G	0.0396971	0.005859	0.148
HDLC	ABCA1	rs2740488	9	107661742	4.7e-85	C	A	-0.0990417	0.00479236	0.245
HDLC	ABCA1	rs4149307	9	107589744	5.92e-36	C	T	-0.0745372	0.0056306	0.274
HDLC	ABCA1	rs73664373	9	107662304	1.35e-16	C	G	0.0721872	0.00825527	0.0675
logTG	ANGPTL3	rs4495740	1	63124465	1.53e-34	G	T	-0.0817782	0.00635036	0.186	0.00202508	296.85
TC	ANGPTL3	rs10889348	1	63078222	9.17e-20	T	A	-0.0497546	0.00516258	0.163	0.000675475	98.8821
LDLC	APOB	rs512535	2	21267782	1.61e-22	T	C	0.0635354	0.00623412	0.215	0.00440144	323.364
LDLC	APOB	rs57825321	2	21247065	3.93e-50	A	T	-0.121726	0.00783276	0.116
HDLC	APOB	rs12992267	2	21215645	2.66e-12	T	C	-0.0551877	0.0074611	0.0833	0.000465143	68.0775
logTG	APOB	rs57825321	2	21247065	1.87e-17	A	T	-0.0693446	0.00776383	0.116	0.0017132	125.526
logTG	APOB	rs6706783	2	21191409	1.44e-13	A	T	0.0621935	0.00800799	0.105
TC	APOB	rs2337382	2	21184764	6.42e-09	A	G	0.0502508	0.00817156	0.104	0.00398229	194.963
TC	APOB	rs57825321	2	21247065	8.47e-78	A	T	-0.114637	0.00579626	0.119
TC	APOB	rs934197	2	21267461	2.33e-22	A	G	0.0639705	0.00620905	0.103
HDLC	APOC3	rs111884008	11	116768743	4.04e-30	C	G	0.0741208	0.0061468	0.133	0.0190674	473.915
HDLC	APOC3	rs1263172	11	116680918	7.95e-10	A	G	0.0296824	0.00456708	0.327
HDLC	APOC3	rs17519093	11	116629905	7.55e-33	A	G	0.103763	0.00821979	0.0679
HDLC	APOC3	rs4938309	11	116627055	1.4e-82	T	C	0.104774	0.00514686	0.204
HDLC	APOC3	rs5094	11	116693213	1.83e-11	A	G	-0.0570135	0.00802414	0.0732
HDLC	APOC3	rs651821	11	116662579	9.04e-260	C	T	-0.168859	0.00463788	0.303
logTG	APOC3	rs11216190	11	116797684	1.4e-45	C	T	-0.102214	0.00686578	0.155	0.0551396	853.658
logTG	APOC3	rs116852373	11	116671577	5.56e-16	A	G	-0.131741	0.0154834	0.026
logTG	APOC3	rs139733873	11	116755560	7.39e-13	G	A	0.243581	0.0323265	0.00732
logTG	APOC3	rs17519093	11	116629905	4.97e-27	A	G	-0.10379	0.00917592	0.0781
logTG	APOC3	rs4938309	11	116627055	1.77e-112	T	C	-0.139702	0.00589998	0.225
logTG	APOC3	rs518181	11	116772787	2.87e-18	A	C	-0.0577882	0.0063103	0.203
logTG	APOC3	rs595049	11	116699445	2.2e-74	C	A	0.100009	0.00521691	0.394
logTG	APOC3	rs651821	11	116662579	4.95e-525	C	T	0.290942	0.00564536	0.283
logTG	APOC3	rs79210031	11	116674363	1.58e-13	T	A	-0.182449	0.0235293	0.0115
logTG	APOC3	rs888245	11	116723737	3.45e-23	G	C	0.110682	0.0106214	0.058
TC	APOC3	rs2239013	11	116693353	9.88e-21	T	C	-0.0815331	0.00824344	0.0578	0.0032001	156.546
TC	APOC3	rs595049	11	116699445	2.51e-14	C	A	0.0418515	0.00518408	0.394
TC	APOC3	rs651821	11	116662579	1.85e-38	C	T	0.0571283	0.00415872	0.31
TC	APOC3	rs918143	11	116630600	4.13e-08	T	C	-0.0237512	0.00408767	0.315
HDLC	CETP	rs1138429	16	56942921	3.96e-15	T	A	-0.0496921	0.00598142	0.158	0.0491681	398.095
HDLC	CETP	rs12934632	16	56991741	1.16e-26	T	C	-0.0967808	0.00856272	0.0648
HDLC	CETP	rs148808285	16	56991645	3.97e-14	T	C	-0.134958	0.0168772	0.0149
HDLC	CETP	rs148859408	16	56989358	9.31e-23	C	G	-0.17089	0.0164577	0.0161
HDLC	CETP	rs17369578	16	57031811	2.24e-08	A	G	0.0532908	0.00901163	0.0669
HDLC	CETP	rs185307787	16	57049557	3.23e-12	C	A	-0.150831	0.020472	0.00993
HDLC	CETP	rs188149780	16	57007987	4.23e-145	C	G	0.497995	0.0183598	0.0139
HDLC	CETP	rs201825234	16	56991948	2.79e-81	A	G	-0.145084	0.0071851	0.0959
HDLC	CETP	rs247617	16	56990716	2.88e-405	A	C	0.250976	0.00551048	0.174
HDLC	CETP	rs28495885	16	56961932	1.8e-10	T	C	0.0640403	0.00949575	0.05
HDLC	CETP	rs289716	16	57009376	6.64e-19	T	A	0.0406714	0.00433081	0.485
HDLC	CETP	rs289752	16	57026936	4.51e-10	G	A	-0.0356044	0.00539986	0.203
HDLC	CETP	rs36229485	16	56994736	1.01e-26	T	C	-0.129137	0.0114125	0.0355
HDLC	CETP	rs62035923	16	56898198	2.35e-08	A	G	-0.0290072	0.00491249	0.258
HDLC	CETP	rs7187275	16	57031730	3.88e-11	A	C	0.0536496	0.0076768	0.0836
HDLC	CETP	rs79582366	16	56897157	2.61e-17	A	C	0.0771163	0.00861694	0.065
HDLC	CETP	rs8059431	16	57028451	1.12e-27	T	C	-0.0751834	0.00652128	0.125
HDLC	CETP	rs9925265	16	56950210	3.71e-29	A	G	-0.056215	0.00474289	0.273
HDLC	CETP	rs9926440	16	57002663	2.11e-202	C	G	-0.150676	0.00469388	0.316
logTG	CETP	rs821840	16	56993886	4.51e-10	G	A	-0.0444137	0.00678001	0.163	0.000538241	78.7817
TC	CETP	rs17231506	16	56994528	1.12e-43	T	C	0.0716347	0.00487972	0.181	0.00348483	127.892
TC	CETP	rs188149780	16	57007987	1.24e-15	C	G	0.138118	0.016298	0.0143
TC	CETP	rs201825234	16	56991948	1.26e-10	A	G	-0.0440066	0.0064595	0.0956
TC	CETP	rs9926440	16	57002663	1.22e-29	C	G	-0.0504504	0.00421261	0.311
HDLC	HCAR2	rs1798192	12	123200768	2.72e-09	T	G	-0.032519	0.00517046	0.428	0.000517779	75.7851
HDLC	HCAR3	rs1798192	12	123200768	2.72e-09	T	G	-0.032519	0.00517046	0.428	0.000517779	75.7851
LDLC	HMGCR	rs6453131	5	74644706	4.28e-55	T	G	-0.0815135	0.00499499	0.498	0.00414962	304.787
LDLC	HMGCR	rs7717415	5	74558893	4.4e-14	G	A	0.0407539	0.00517215	0.47
TC	HMGCR	rs2303152	5	74641707	7.45e-09	A	G	0.043022	0.00702636	0.0787	0.00320856	156.962
TC	HMGCR	rs6453131	5	74644706	7.43e-65	T	G	-0.0677423	0.00376062	0.496
TC	HMGCR	rs7717415	5	74558893	1.13e-17	G	A	0.0359768	0.00396778	0.477
LDLC	LDLR	rs17243032	19	11245574	1.15e-08	C	A	0.0505803	0.00849182	0.112	0.00945322	232.677
LDLC	LDLR	rs17699089	19	11343795	3.04e-25	G	A	-0.0620006	0.00572207	0.261
LDLC	LDLR	rs2738464	19	11242307	8.26e-68	G	C	-0.10797	0.00594468	0.283
LDLC	LDLR	rs442363	19	11284787	2.18e-10	A	G	0.0370919	0.0055978	0.408
LDLC	LDLR	rs5927	19	11233941	1.51e-12	A	G	-0.0858549	0.011628	0.0566
LDLC	LDLR	rs9789328	19	11225515	2.66e-22	T	G	0.0682901	0.00673582	0.164
HDLC	LDLR	rs17699089	19	11343795	8.51e-26	G	A	-0.0628966	0.00566381	0.261	0.00152605	223.587
TC	LDLR	rs17243032	19	11245574	3.35e-08	C	A	0.0366121	0.00625897	0.11	0.00807462	170.115
TC	LDLR	rs2738446	19	11227326	2.05e-35	G	C	0.0690489	0.00524878	0.149
TC	LDLR	rs2738464	19	11242307	7.78e-80	G	C	-0.0850829	0.00424537	0.298
TC	LDLR	rs3810308	19	11333596	3.84e-59	C	T	-0.0750637	0.00436982	0.25
TC	LDLR	rs442363	19	11284787	1.32e-15	A	G	0.0337199	0.00398301	0.435
TC	LDLR	rs5927	19	11233941	4.71e-08	A	G	-0.0662167	0.0114448	0.0566
TC	LDLR	rs8107532	19	11255993	7.13e-13	T	C	-0.075551	0.00993811	0.0396
LDLC	LPA	rs7770628	6	161018174	5.23e-14	C	T	0.0606087	0.00771506	0.118	0.000764629	111.943
HDLC	LPA	rs9355296	6	161017993	9.71e-18	A	G	-0.0386281	0.00425874	0.429	0.000731021	107.019
TC	LPA	rs7770628	6	161018174	2.91e-15	C	T	0.0635399	0.00759832	0.118	0.000840376	123.042
HDLC	LPL	rs1561748	8	19733244	1.67e-10	C	G	0.0521463	0.0077184	0.12	0.00878049	215.972
HDLC	LPL	rs343	8	19810787	5.17e-14	A	C	0.0490636	0.00616362	0.14
HDLC	LPL	rs4922113	8	19734951	6.24e-16	A	G	0.0542404	0.00634448	0.128
HDLC	LPL	rs77069344	8	19821782	3.09e-121	G	T	0.166403	0.00672074	0.107
HDLC	LPL	rs78299715	8	19905904	3.41e-27	G	C	0.126277	0.0110559	0.0369
HDLC	LPL	rs9644636	8	19824896	4.61e-12	G	T	-0.0459704	0.00628459	0.152
logTG	LPL	rs1561748	8	19733244	2.42e-14	C	G	-0.0618891	0.00772462	0.12	0.00836103	308.356
logTG	LPL	rs4922113	8	19734951	2.13e-15	A	G	-0.0643988	0.00772635	0.124
logTG	LPL	rs74855321	8	19836984	2.4e-92	T	C	-0.177221	0.00827599	0.0986
logTG	LPL	rs78299715	8	19905904	5.14e-19	G	C	-0.122596	0.0130977	0.0369
HDLC	MTTP	rs1115721	4	100636286	1.26e-08	G	T	0.0304242	0.00505468	0.216	0.0003135	45.8764
TC	MTTP	rs2306986	4	100504575	6.37e-10	C	G	0.0402142	0.00614219	0.203	0.000523291	76.5923
LDLC	PCSK9	rs10888897	1	55513061	1.26e-18	T	C	-0.0603903	0.00656756	0.187	0.00426747	125.389
LDLC	PCSK9	rs17111652	1	55590465	1.05e-11	T	C	0.0762897	0.0107498	0.0596
LDLC	PCSK9	rs2479404	1	55500025	1.67e-08	A	C	-0.0352754	0.00598896	0.277
LDLC	PCSK9	rs34232196	1	55489542	4.28e-14	T	C	-0.0607008	0.00770023	0.127
LDLC	PCSK9	rs6663252	1	55630151	3.53e-20	C	T	-0.0750854	0.00781761	0.12
TC	PCSK9	rs2479404	1	55500025	2.87e-11	A	C	-0.031361	0.00444995	0.262	0.00388963	95.2027
TC	PCSK9	rs34232196	1	55489542	6.66e-21	T	C	-0.0597366	0.00601287	0.117
TC	PCSK9	rs534473	1	55514046	1.27e-23	G	T	-0.0533049	0.00502327	0.172
TC	PCSK9	rs565436	1	55524601	1.31e-09	G	A	-0.041905	0.00652158	0.0924
TC	PCSK9	rs6663252	1	55630151	2.46e-34	C	T	-0.0743687	0.00574581	0.124
TC	PCSK9	rs67171713	1	55590015	1.09e-14	C	T	0.0630991	0.00770827	0.0625
HDLC	PPARG	rs12633551	3	12360494	4.16e-16	T	C	-0.040662	0.00472742	0.262	0.000930591	68.131
HDLC	PPARG	rs75157957	3	12420103	4.43e-08	T	C	0.0342701	0.00592154	0.145
Glucose	ABCB11	rs1402837	2	169757354	1.23027e-133	T	C	0.105602	0.00429253	0.4042	0.0110053	201.595
Glucose	ABCB11	rs151057583	2	169754162	1.77828e-26	T	C	0.0894239	0.00839763	0.9075
Glucose	ABCB11	rs3770583	2	169822221	2.63027e-12	T	G	0.0753054	0.010765	0.9452
Glucose	ABCB11	rs495074	2	169687341	3.31131e-46	T	C	-0.0647278	0.00453564	0.5749
Glucose	ABCB11	rs560887	2	169763148	3.80189e-43	T	C	-0.16016	0.0116307	0.0334
Glucose	GCK	rs2284773	7	44221295	1.28825e-54	A	G	-0.0817197	0.00525093	0.2228	0.0112106	174.993
Glucose	GCK	rs2908277	7	44183433	3.38844e-41	A	G	0.0816471	0.00607384	0.1721
Glucose	GCK	rs2908289	7	44223942	3.63078e-131	A	G	0.129313	0.0053064	0.1958
Glucose	GCK	rs60463592	7	44291871	9.12011e-12	T	C	-0.0636837	0.00933897	0.0609
Glucose	GCK	rs62459092	7	44262766	8.70964e-12	A	G	0.0345145	0.00505719	0.7471
Glucose	GCK	rs741038	7	44223479	4.2658e-19	A	G	0.0448525	0.00502329	0.7161
Glucose	GLP1R	rs10023	6	39072034	8.91251e-09	A	G	-0.0352009	0.00612204	0.8353	0.00153174	47.2129
Glucose	GLP1R	rs880347	6	39031821	2.04174e-09	A	G	-0.0296842	0.00495327	0.7263
Glucose	GLP1R	rs9296285	6	39040469	5.12861e-22	A	G	0.0483843	0.00501575	0.7655
Notes: R2 for SNP: R² = Σβ² × 2 × EAF × (1 − EAF), where β denoted the effect size.
F for each drug target GRS: F = [(N − K − 1) / K] × R² / (1 − R²), where N was the sample size and K was the number of SNPs included in the GRS
LDLC, low density lipoprotein cholesterol ; HDLC, high-density lipoprotein cholesterol ; TG, triglyceride; TC, total cholesterol
CHR, chromosome; BP, base pair; EA, effect allele; OA, other allele; SE, standard error; EAF, effect allele frequency; GRS, genetic risk score.
