# Supplementary material for: Lipid-lowering and glucose-lowering drug targets differentially modulate antipsychotic treatment efficacy in schizophrenia
Source: Cell Rep Med. 2026 Mar 17;7(3):102653. doi: 10.1016/j.xcrm.2026.102653 (PMC13006399; doi:10.1016/j.xcrm.2026.102653)
Supplement: Table S12. Tests of the linear regressions, related to Figures 2–4 [file mmc4.xlsx]

## Sheet: Sheet1
Table S12. Tests of the linear regressions. Related to Figures 2-4.
Associations between lipid-lowering drug target GRSs with lipids, antidiabetic target GRSs with glucose in the CAPOC study
Gene	Trait	Beta	SE	CI	P	BP_p	White_p	Robust_Beta	Robust_SE	Robust_CI	Robust_P	HC3_label	CookD_thr	CookD_N	CookD_max	SensCook_Beta	SensCook_SE	SensCook_CI	SensCook_P	SensCook_Stability	StudDelResid_thr	StudDelResid_N	StudDelResid_max	SensSDR_Beta	SensSDR_SE	SensSDR_CI	SensSDR_P	SensSDR_Stability	VIF_mean
ABCA1	LDL	0.437	0.617887	-0.774 ~ 1.649	0.479	0.00528	0.00179	0.437	0.621	-0.779 ~ 1.654	0.481	stable	0.5	0	0.058	0.437	0.618	-0.774 ~ 1.649	0.479	stable	4	0	3.61	0.437	0.618	-0.774 ~ 1.649	0.479	stable	1.144
PCSK9	LDL	-0.607	0.610545	-1.805 ~ 0.590	0.32	0.0024	0.00208	-0.607	0.64	-1.862 ~ 0.647	0.343	stable	0.5	0	0.058	-0.607	0.611	-1.805 ~ 0.590	0.32	stable	4	0	3.647	-0.607	0.611	-1.805 ~ 0.590	0.32	stable	1.144
APOB	LDL	-1.667	0.619688	-2.882 ~ -0.451	0.00722	0.00658	0.00116	-1.667	0.608	-2.858 ~ -0.476	0.00614	stable	0.5	0	0.057	-1.667	0.62	-2.882 ~ -0.451	0.00722	stable	4	0	3.704	-1.667	0.62	-2.882 ~ -0.451	0.00722	stable	1.144
LDLR	LDL	-1.068	0.623429	-2.290 ~ 0.155	0.0869	0.000475	0.00391	-1.068	0.673	-2.386 ~ 0.251	0.113	stable	0.5	0	0.059	-1.068	0.623	-2.290 ~ 0.155	0.0869	stable	4	0	3.711	-1.068	0.623	-2.290 ~ 0.155	0.0869	stable	1.144
LPA	LDL	-0.612	0.618403	-1.825 ~ 0.600	0.322	0.00345	0.000971	-0.612	0.652	-1.891 ~ 0.666	0.348	stable	0.5	0	0.058	-0.612	0.618	-1.825 ~ 0.600	0.322	stable	4	0	3.607	-0.612	0.618	-1.825 ~ 0.600	0.322	stable	1.144
HMGCR	LDL	-1.409	0.619657	-2.625 ~ -0.194	0.023	0.00459	0.00122	-1.409	0.612	-2.609 ~ -0.210	0.0214	stable	0.5	0	0.057	-1.409	0.62	-2.625 ~ -0.194	0.023	stable	4	0	3.574	-1.409	0.62	-2.625 ~ -0.194	0.023	stable	1.144
PPARG	HDL	-0.373	0.286679	-0.935 ~ 0.189	0.193	0.028	0.00575	-0.373	0.293	-0.946 ~ 0.200	0.202	stable	0.5	0	0.029	-0.373	0.287	-0.935 ~ 0.189	0.193	stable	4	0	3.496	-0.373	0.287	-0.935 ~ 0.189	0.193	stable	1.144
HCAR3	HDL	-0.245	0.287678	-0.809 ~ 0.320	0.395	0.0317	0.011	-0.245	0.296	-0.824 ~ 0.335	0.408	stable	0.5	0	0.029	-0.245	0.288	-0.809 ~ 0.320	0.395	stable	4	0	3.49	-0.245	0.288	-0.809 ~ 0.320	0.395	stable	1.146
HCAR2	HDL	-0.245	0.287678	-0.809 ~ 0.320	0.395	0.0317	0.011	-0.245	0.296	-0.824 ~ 0.335	0.408	stable	0.5	0	0.029	-0.245	0.288	-0.809 ~ 0.320	0.395	stable	4	0	3.49	-0.245	0.288	-0.809 ~ 0.320	0.395	stable	1.146
ABCA1	HDL	-0.853	0.284163	-1.410 ~ -0.296	0.00271	0.0176	0.0343	-0.853	0.277	-1.395 ~ -0.311	0.00206	stable	0.5	0	0.03	-0.853	0.284	-1.410 ~ -0.296	0.00271	stable	4	0	3.427	-0.853	0.284	-1.410 ~ -0.296	0.00271	stable	1.144
MTTP	HDL	-0.319	0.285076	-0.878 ~ 0.240	0.264	0.0237	0.017	-0.319	0.287	-0.882 ~ 0.244	0.267	stable	0.5	0	0.029	-0.319	0.285	-0.878 ~ 0.240	0.264	stable	4	0	3.529	-0.319	0.285	-0.878 ~ 0.240	0.264	stable	1.144
APOC3	HDL	-0.406	0.284152	-0.963 ~ 0.152	0.153	0.0315	0.0166	-0.406	0.287	-0.969 ~ 0.158	0.158	stable	0.5	0	0.029	-0.406	0.284	-0.963 ~ 0.152	0.153	stable	4	0	3.517	-0.406	0.284	-0.963 ~ 0.152	0.153	stable	1.144
CETP	HDL	-1.164	0.285496	-1.724 ~ -0.604	4.72e-05	0.0337	0.0164	-1.164	0.283	-1.719 ~ -0.609	4.05e-05	stable	0.5	0	0.028	-1.164	0.285	-1.724 ~ -0.604	4.72e-05	stable	4	0	3.539	-1.164	0.285	-1.724 ~ -0.604	4.72e-05	stable	1.144
APOB	HDL	-0.116	0.28997	-0.684 ~ 0.453	0.69	0.0302	0.00922	-0.116	0.294	-0.693 ~ 0.461	0.694	stable	0.5	0	0.029	-0.116	0.29	-0.684 ~ 0.453	0.69	stable	4	0	3.506	-0.116	0.29	-0.684 ~ 0.453	0.69	stable	1.144
LDLR	HDL	-0.708	0.281999	-1.261 ~ -0.155	0.0121	0.0298	0.0115	-0.708	0.28	-1.257 ~ -0.159	0.0115	stable	0.5	0	0.03	-0.708	0.282	-1.261 ~ -0.155	0.0121	stable	4	0	3.471	-0.708	0.282	-1.261 ~ -0.155	0.0121	stable	1.145
LPL	HDL	-1.095	0.280291	-1.644 ~ -0.545	9.72e-05	0.0319	0.0269	-1.095	0.29	-1.664 ~ -0.526	0.000168	stable	0.5	0	0.03	-1.095	0.28	-1.644 ~ -0.545	9.72e-05	stable	4	0	3.584	-1.095	0.28	-1.644 ~ -0.545	9.72e-05	stable	1.144
LPA	HDL	0.172	0.283834	-0.385 ~ 0.729	0.544	0.0346	0.0105	0.172	0.288	-0.392 ~ 0.736	0.55	stable	0.5	0	0.029	0.172	0.284	-0.385 ~ 0.729	0.544	stable	4	0	3.492	0.172	0.284	-0.385 ~ 0.729	0.544	stable	1.144
ANGPTL3	TG	-1.925	1.12411	-4.129 ~ 0.280	0.087	0.00272	2.21e-05	-1.925	1.128	-4.136 ~ 0.286	0.0881	stable	0.5	0	0.028	-1.925	1.124	-4.129 ~ 0.280	0.087	stable	4	8	4.477	-2.12	1.091	-4.260 ~ 0.020	0.0522	stable	1.144
APOC3	TG	-6.343	1.11763	-8.534 ~ -4.151	1.58e-08	0.000146	2.71e-07	-6.343	1.178	-8.652 ~ -4.033	8.12e-08	stable	0.5	0	0.031	-6.343	1.118	-8.534 ~ -4.151	1.58e-08	stable	4	8	4.459	-6.106	1.085	-8.233 ~ -3.980	2.04e-08	stable	1.144
CETP	TG	-2.35	1.13292	-4.572 ~ -0.129	0.0381	0.00022	1.82e-06	-2.35	1.055	-4.419 ~ -0.282	0.026	stable	0.5	0	0.028	-2.35	1.133	-4.572 ~ -0.129	0.0381	stable	4	7	4.472	-2.093	1.102	-4.254 ~ 0.067	0.0576	stable	1.144
APOB	TG	-2.287	1.12496	-4.494 ~ -0.081	0.0421	0.00266	1.42e-05	-2.287	1.165	-4.572 ~ -0.003	0.0498	stable	0.5	0	0.028	-2.287	1.125	-4.494 ~ -0.081	0.0421	stable	4	8	4.568	-2.571	1.091	-4.709 ~ -0.432	0.0185	stable	1.144
LPL	TG	-1.22	1.10641	-3.390 ~ 0.950	0.27	0.00319	2.31e-05	-1.22	1.131	-3.437 ~ 0.996	0.281	stable	0.5	0	0.028	-1.22	1.106	-3.390 ~ 0.950	0.27	stable	4	8	4.483	-1.756	1.074	-3.863 ~ 0.351	0.102	stable	1.144
ANGPTL3	TC	-0.002	0.715	-1.404 ~ 1.400	0.998	0.157	0.00608	-0.002	0.718	-1.409 ~ 1.405	0.998	stable	0.5	0	0.065	-0.002	0.715	-1.404 ~ 1.400	0.998	stable	4	0	3.345	-0.002	0.715	-1.404 ~ 1.400	0.998	stable	1.144
APOB	TC	-2.01	0.715	-3.412 ~ -0.609	0.00495	0.0768	0.00142	-2.01	0.677	-3.337 ~ -0.683	0.00301	stable	0.5	0	0.064	-2.01	0.715	-3.412 ~ -0.609	0.00495	stable	4	0	3.34	-2.01	0.715	-3.412 ~ -0.609	0.00495	stable	1.144
APOC3	TC	-2.016	0.718	-3.424 ~ -0.607	0.00505	0.15	0.00413	-2.016	0.702	-3.391 ~ -0.640	0.00412	stable	0.5	0	0.065	-2.016	0.718	-3.424 ~ -0.607	0.00505	stable	4	0	3.404	-2.016	0.718	-3.424 ~ -0.607	0.00505	stable	1.144
CETP	TC	-0.308	0.719	-1.718 ~ 1.102	0.668	0.126	0.00637	-0.308	0.695	-1.671 ~ 1.055	0.658	stable	0.5	0	0.065	-0.308	0.719	-1.718 ~ 1.102	0.668	stable	4	0	3.342	-0.308	0.719	-1.718 ~ 1.102	0.668	stable	1.144
HMGCR	TC	-1.394	0.715	-2.796 ~ 0.008	0.0513	0.161	0.00466	-1.394	0.708	-2.782 ~ -0.007	0.049	stable	0.5	0	0.064	-1.394	0.715	-2.796 ~ 0.008	0.0513	stable	4	0	3.419	-1.394	0.715	-2.796 ~ 0.008	0.0513	stable	1.144
LDLR	TC	-2.108	0.716	-3.513 ~ -0.703	0.00328	0.137	0.00878	-2.108	0.715	-3.510 ~ -0.707	0.00323	stable	0.5	0	0.066	-2.108	0.716	-3.513 ~ -0.703	0.00328	stable	4	0	3.295	-2.108	0.716	-3.513 ~ -0.703	0.00328	stable	1.144
LPA	TC	-0.873	0.712	-2.270 ~ 0.523	0.22	0.139	0.00485	-0.873	0.744	-2.331 ~ 0.585	0.241	stable	0.5	0	0.066	-0.873	0.712	-2.270 ~ 0.523	0.22	stable	4	0	3.253	-0.873	0.712	-2.270 ~ 0.523	0.22	stable	1.144
PCSK9	TC	-0.766	0.704	-2.146 ~ 0.614	0.276	0.154	0.00575	-0.766	0.705	-2.147 ~ 0.615	0.277	stable	0.5	0	0.065	-0.766	0.704	-2.146 ~ 0.614	0.276	stable	4	0	3.357	-0.766	0.704	-2.146 ~ 0.614	0.276	stable	1.144
ABCB11	Glucose	-1.296	0.282908	-1.851 ~ -0.742	4.8e-06	0.00098	0.00298	-1.296	0.287	-1.859 ~ -0.734	6.57e-06	stable	0.5	0	0.044	-1.296	0.283	-1.851 ~ -0.742	4.8e-06	stable	4	1	4.116	-1.333	0.282	-1.886 ~ -0.781	2.37e-06	stable	1.144
GCK	Glucose	-0.675	0.282908	-1.229 ~ -0.120	0.0172	0.00082	3.18e-05	-0.675	0.293	-1.250 ~ -0.100	0.0215	stable	0.5	0	0.042	-0.675	0.283	-1.229 ~ -0.120	0.0172	stable	4	1	4.022	-0.707	0.282	-1.260 ~ -0.154	0.0122	stable	1.144
GLP1R	Glucose	-0.282	0.285969	-0.842 ~ 0.279	0.325	0.000583	1.23e-05	-0.282	0.277	-0.825 ~ 0.262	0.31	stable	0.5	0	0.042	-0.282	0.286	-0.842 ~ 0.279	0.325	stable	4	0	3.955	-0.282	0.286	-0.842 ~ 0.279	0.325	stable	1.144
Associations between GCK, APOC3 GRSs with glucose, lipids in the CAPEC study
Gene	Trait	Beta	SE	CI	P	BP_p	White_p	Robust_Beta	Robust_SE	Robust_CI	Robust_P	HC3_label	CookD_thr	CookD_N	CookD_max	SensCook_Beta	SensCook_SE	SensCook_CI	SensCook_P	SensCook_Stability	StudDelResid_thr	StudDelResid_N	StudDelResid_max	SensSDR_Beta	SensSDR_SE	SensSDR_CI	SensSDR_P	SensSDR_Stability	VIF_mean
GCK	Glucose	0.131	0.956	-1.751 ~ 2.014	0.891	0.127	-	0.131	0.858	-1.551 ~ 1.814	0.878	stable	0.5	0	0.173	0.131	0.956	-1.751 ~ 2.014	0.891	stable	4	1	10.365	0.139	0.959	-1.749 ~ 2.026	0.885	stable	2.628
APOC3	TG	-4.131	3.819	-11.651 ~ 3.388	0.28	0.994	-	-4.131	3.642	-11.270 ~ 3.007	0.258	stable	0.5	0	0.101	-4.131	3.819	-11.651 ~ 3.388	0.28	stable	4	3	5.881	-4.043	3.847	-11.618 ~ 3.531	0.294	stable	2.622
APOC3	TC	-2.945	2.307	-7.488 ~ 1.598	0.203	0.723	-	-2.945	1.864	-6.599 ~ 0.710	0.115	stable	0.5	0	0.04	-2.945	2.307	-7.488 ~ 1.598	0.203	stable	4	2	4.891	-3.097	2.317	-7.660 ~ 1.465	0.182	stable	2.629
CAPOC study: Conventional analysis: PANSS percentage reduction ~ lipid or glucose
Trait	Outcome	Beta	SE	CI	P	BP_p	White_p	Robust_Beta	Robust_SE	Robust_CI	Robust_P	HC3_label	CookD_thr	CookD_N	CookD_max	SensCook_Beta	SensCook_SE	SensCook_CI	SensCook_P	SensCook_Stability	StudDelResid_thr	StudDelResid_N	StudDelResid_max	SensSDR_Beta	SensSDR_SE	SensSDR_CI	SensSDR_P	SensSDR_Stability	VIF_mean
Glucose	PANSS_reduce_rate	-0.086	0.047	-0.179 ~ 0.007	0.0703	1.84e-06	0.996	-0.086	0.047	-0.178 ~ 0.006	0.0671	stable	0.5	0	0.005	-0.086	0.047	-0.179 ~ 0.007	0.0703	stable	4	0	3.215	-0.086	0.047	-0.179 ~ 0.007	0.0703	stable	1.076
Glucose	PANSS_P_reduce_rate	-0.029	0.038	-0.104 ~ 0.045	0.44	0.000201	0.0128	-0.029	0.038	-0.104 ~ 0.045	0.437	stable	0.5	0	0.008	-0.029	0.038	-0.104 ~ 0.045	0.44	stable	4	0	3.996	-0.029	0.038	-0.104 ~ 0.045	0.44	stable	1.076
Glucose	PANSS_N_reduce_rate	-0.086	0.036	-0.157 ~ -0.014	0.0188	0.00172	0.0263	-0.086	0.037	-0.157 ~ -0.014	0.019	stable	0.5	0	0.011	-0.086	0.036	-0.157 ~ -0.014	0.0188	stable	4	3	4.917	-0.091	0.036	-0.161 ~ -0.020	0.0116	stable	1.076
Glucose	PANSS_G_reduce_rate	-0.054	0.031	-0.115 ~ 0.006	0.0786	0.00433	0.931	-0.054	0.03	-0.113 ~ 0.005	0.072	stable	0.5	0	0.01	-0.054	0.031	-0.115 ~ 0.006	0.0786	stable	4	1	4.717	-0.051	0.031	-0.111 ~ 0.009	0.0965	stable	1.076
TC	PANSS_reduce_rate	-0.007	0.019	-0.044 ~ 0.029	0.692	2.83e-06	0.984	-0.007	0.019	-0.044 ~ 0.029	0.69	stable	0.5	0	0.006	-0.007	0.019	-0.044 ~ 0.029	0.692	stable	4	0	3.172	-0.007	0.019	-0.044 ~ 0.029	0.692	stable	1.079
TC	PANSS_P_reduce_rate	0.003	0.015	-0.026 ~ 0.033	0.825	0.000148	0.00941	0.003	0.015	-0.026 ~ 0.032	0.823	stable	0.5	0	0.008	0.003	0.015	-0.026 ~ 0.033	0.825	stable	4	0	3.987	0.003	0.015	-0.026 ~ 0.033	0.825	stable	1.079
TC	PANSS_N_reduce_rate	0.006	0.014	-0.022 ~ 0.034	0.668	0.002	0.00662	0.006	0.015	-0.023 ~ 0.035	0.674	stable	0.5	0	0.01	0.006	0.014	-0.022 ~ 0.034	0.668	stable	4	3	4.928	0.004	0.014	-0.024 ~ 0.031	0.804	stable	1.079
TC	PANSS_G_reduce_rate	-0.013	0.012	-0.037 ~ 0.011	0.284	0.00618	0.579	-0.013	0.012	-0.037 ~ 0.010	0.275	stable	0.5	0	0.01	-0.013	0.012	-0.037 ~ 0.011	0.284	stable	4	1	4.742	-0.012	0.012	-0.036 ~ 0.011	0.303	stable	1.079
TG	PANSS_reduce_rate	0.014	0.012	-0.010 ~ 0.037	0.251	1.41e-06	0.989	0.014	0.011	-0.009 ~ 0.036	0.229	stable	0.5	0	0.006	0.014	0.012	-0.010 ~ 0.037	0.251	stable	4	0	3.159	0.014	0.012	-0.010 ~ 0.037	0.251	stable	1.078
TG	PANSS_P_reduce_rate	0.014	0.01	-0.005 ~ 0.033	0.148	0.000205	0.0111	0.014	0.009	-0.004 ~ 0.032	0.128	stable	0.5	0	0.008	0.014	0.01	-0.005 ~ 0.033	0.148	stable	4	0	3.983	0.014	0.01	-0.005 ~ 0.033	0.148	stable	1.078
TG	PANSS_N_reduce_rate	0.012	0.009	-0.006 ~ 0.030	0.187	0.000956	0.0159	0.012	0.009	-0.005 ~ 0.030	0.175	stable	0.5	0	0.01	0.012	0.009	-0.006 ~ 0.030	0.187	stable	4	3	4.939	0.011	0.009	-0.007 ~ 0.028	0.238	stable	1.078
TG	PANSS_G_reduce_rate	0.003	0.008	-0.012 ~ 0.018	0.703	0.00539	0.841	0.003	0.007	-0.012 ~ 0.018	0.692	stable	0.5	0	0.01	0.003	0.008	-0.012 ~ 0.018	0.703	stable	4	1	4.757	0.003	0.008	-0.012 ~ 0.019	0.657	stable	1.078
CAPOC study: PANSS percentage reduction ~ genetically-predicted lipid or glucose
Trait	Outcome	Beta	SE	CI	P	BP_p	White_p	Robust_Beta	Robust_SE	Robust_CI	Robust_P	HC3_label	CookD_thr	CookD_N	CookD_max	SensCook_Beta	SensCook_SE	SensCook_CI	SensCook_P	SensCook_Stability	StudDelResid_thr	StudDelResid_N	StudDelResid_max	SensSDR_Beta	SensSDR_SE	SensSDR_CI	SensSDR_P	SensSDR_Stability	VIF_mean
GRS_pred_Glucose	PANSS_reduce_rate	0.785	0.323	0.152 ~ 1.418	0.0151	9.33e-06	0.697	0.785	0.332	0.135 ~ 1.435	0.0181	stable	0.5	0	0.02	0.785	0.323	0.152 ~ 1.418	0.0151	stable	4	0	3.212	0.785	0.323	0.152 ~ 1.418	0.0151	stable	1.227
GRS_pred_Glucose	PANSS_P_reduce_rate	0.585	0.259	0.077 ~ 1.092	0.024	5.07e-05	0.000349	0.585	0.269	0.058 ~ 1.112	0.0298	stable	0.5	0	0.022	0.585	0.259	0.077 ~ 1.092	0.024	stable	4	0	3.905	0.585	0.259	0.077 ~ 1.092	0.024	stable	1.227
GRS_pred_Glucose	PANSS_N_reduce_rate	0.642	0.248	0.156 ~ 1.128	0.00972	0.00728	0.0741	0.642	0.249	0.154 ~ 1.130	0.00996	stable	0.5	0	0.014	0.642	0.248	0.156 ~ 1.128	0.00972	stable	4	3	4.947	0.66	0.244	0.180 ~ 1.139	0.00703	stable	1.227
GRS_pred_Glucose	PANSS_G_reduce_rate	0.468	0.209	0.058 ~ 0.879	0.0254	0.00955	0.428	0.468	0.213	0.050 ~ 0.886	0.0282	stable	0.5	0	0.016	0.468	0.209	0.058 ~ 0.879	0.0254	stable	4	1	4.727	0.478	0.208	0.070 ~ 0.887	0.0218	stable	1.227
GRS_pred_TG	PANSS_reduce_rate	-0.068	0.072	-0.209 ~ 0.073	0.346	3.14e-05	0.841	-0.068	0.07	-0.206 ~ 0.070	0.333	stable	0.5	0	0.02	-0.068	0.072	-0.209 ~ 0.073	0.346	stable	4	0	3.177	-0.068	0.072	-0.209 ~ 0.073	0.346	stable	1.243
GRS_pred_TG	PANSS_P_reduce_rate	-0.025	0.058	-0.138 ~ 0.089	0.669	0.000341	0.00233	-0.025	0.056	-0.135 ~ 0.086	0.662	stable	0.5	0	0.022	-0.025	0.058	-0.138 ~ 0.089	0.669	stable	4	0	3.951	-0.025	0.058	-0.138 ~ 0.089	0.669	stable	1.243
GRS_pred_TG	PANSS_N_reduce_rate	-0.16	0.055	-0.268 ~ -0.052	0.00386	0.0111	0.124	-0.16	0.055	-0.268 ~ -0.052	0.00385	stable	0.5	0	0.014	-0.16	0.055	-0.268 ~ -0.052	0.00386	stable	4	3	4.812	-0.142	0.055	-0.249 ~ -0.035	0.00917	stable	1.243
GRS_pred_TG	PANSS_G_reduce_rate	-0.033	0.047	-0.125 ~ 0.058	0.476	0.00639	0.408	-0.033	0.046	-0.124 ~ 0.058	0.473	stable	0.5	0	0.015	-0.033	0.047	-0.125 ~ 0.058	0.476	stable	4	1	4.675	-0.025	0.047	-0.116 ~ 0.066	0.588	stable	1.243
GRS_pred_TC	PANSS_reduce_rate	-0.06	0.077	-0.211 ~ 0.090	0.43	5.11e-05	0.746	-0.06	0.079	-0.215 ~ 0.094	0.444	stable	0.5	0	0.02	-0.06	0.077	-0.211 ~ 0.090	0.43	stable	4	0	3.2	-0.06	0.077	-0.211 ~ 0.090	0.43	stable	1.197
GRS_pred_TC	PANSS_P_reduce_rate	-0.008	0.061	-0.129 ~ 0.112	0.89	0.000515	0.00287	-0.008	0.063	-0.132 ~ 0.115	0.894	stable	0.5	0	0.022	-0.008	0.061	-0.129 ~ 0.112	0.89	stable	4	0	3.97	-0.008	0.061	-0.129 ~ 0.112	0.89	stable	1.197
GRS_pred_TC	PANSS_N_reduce_rate	-0.048	0.059	-0.163 ~ 0.068	0.416	0.00561	0.0673	-0.048	0.06	-0.166 ~ 0.070	0.425	stable	0.5	0	0.014	-0.048	0.059	-0.163 ~ 0.068	0.416	stable	4	3	4.903	-0.033	0.058	-0.147 ~ 0.081	0.571	stable	1.197
GRS_pred_TC	PANSS_G_reduce_rate	-0.048	0.05	-0.145 ~ 0.050	0.337	0.0153	0.268	-0.048	0.051	-0.148 ~ 0.052	0.351	stable	0.5	0	0.015	-0.048	0.05	-0.145 ~ 0.050	0.337	stable	4	1	4.669	-0.04	0.049	-0.137 ~ 0.057	0.419	stable	1.197
CAPOC study: PANSS percentage reduction ~ Lipid- or glucose- lowering drug target GRS
Trait	Outcome	Beta	SE	CI	P	BP_p	White_p	Robust_Beta	Robust_SE	Robust_CI	Robust_P	HC3_label	CookD_thr	CookD_N	CookD_max	SensCook_Beta	SensCook_SE	SensCook_CI	SensCook_P	SensCook_Stability	StudDelResid_thr	StudDelResid_N	StudDelResid_max	SensSDR_Beta	SensSDR_SE	SensSDR_CI	SensSDR_P	SensSDR_Stability	VIF_mean
GCK_Glucose	PANSS_reduce_rate	-1.703	0.614	-2.907 ~ -0.499	0.0056	1.64e-05	0.76	-1.703	0.593	-2.866 ~ -0.540	0.00415	stable	0.5	0	0.02	-1.703	0.614	-2.907 ~ -0.499	0.0056	stable	4	0	3.138	-1.703	0.614	-2.907 ~ -0.499	0.0056	stable	1.136
GCK_Glucose	PANSS_P_reduce_rate	-1.055	0.493	-2.021 ~ -0.089	0.0324	0.000372	0.00313	-1.055	0.48	-1.997 ~ -0.114	0.0282	stable	0.5	0	0.022	-1.055	0.493	-2.021 ~ -0.089	0.0324	stable	4	0	3.944	-1.055	0.493	-2.021 ~ -0.089	0.0324	stable	1.136
GCK_Glucose	PANSS_N_reduce_rate	-1.621	0.472	-2.546 ~ -0.696	0.000599	0.00427	0.155	-1.621	0.46	-2.523 ~ -0.719	0.000438	stable	0.5	0	0.015	-1.621	0.472	-2.546 ~ -0.696	0.000599	stable	4	3	4.866	-1.513	0.465	-2.426 ~ -0.601	0.00116	stable	1.136
GCK_Glucose	PANSS_G_reduce_rate	-1.119	0.398	-1.900 ~ -0.339	0.00498	0.0095	0.405	-1.119	0.395	-1.894 ~ -0.344	0.00468	stable	0.5	0	0.015	-1.119	0.398	-1.900 ~ -0.339	0.00498	stable	4	1	4.815	-1.189	0.396	-1.966 ~ -0.412	0.00273	stable	1.136
ABCB11_Glucose	PANSS_reduce_rate	0.2	0.617	-1.009 ~ 1.410	0.745	3.21e-05	0.922	0.2	0.625	-1.025 ~ 1.426	0.749	stable	0.5	0	0.02	0.2	0.617	-1.009 ~ 1.410	0.745	stable	4	0	3.183	0.2	0.617	-1.009 ~ 1.410	0.745	stable	1.135
ABCB11_Glucose	PANSS_P_reduce_rate	-0.318	0.495	-1.287 ~ 0.652	0.521	0.000391	0.00235	-0.318	0.49	-1.279 ~ 0.643	0.517	stable	0.5	0	0.022	-0.318	0.495	-1.287 ~ 0.652	0.521	stable	4	0	3.965	-0.318	0.495	-1.287 ~ 0.652	0.521	stable	1.135
ABCB11_Glucose	PANSS_N_reduce_rate	0.691	0.474	-0.238 ~ 1.621	0.145	0.00394	0.117	0.691	0.492	-0.272 ~ 1.655	0.16	stable	0.5	0	0.014	0.691	0.474	-0.238 ~ 1.621	0.145	stable	4	3	4.911	0.56	0.468	-0.357 ~ 1.477	0.231	stable	1.135
ABCB11_Glucose	PANSS_G_reduce_rate	-0.023	0.4	-0.807 ~ 0.761	0.954	0.013	0.418	-0.023	0.403	-0.813 ~ 0.767	0.954	stable	0.5	0	0.015	-0.023	0.4	-0.807 ~ 0.761	0.954	stable	4	1	4.698	-0.014	0.398	-0.794 ~ 0.767	0.972	stable	1.135
ABCA1_HDL	PANSS_reduce_rate	0.242	0.615	-0.963 ~ 1.447	0.694	3.49e-05	0.921	0.242	0.631	-0.994 ~ 1.478	0.701	stable	0.5	0	0.02	0.242	0.615	-0.963 ~ 1.447	0.694	stable	4	0	3.193	0.242	0.615	-0.963 ~ 1.447	0.694	stable	1.135
ABCA1_HDL	PANSS_P_reduce_rate	0.202	0.493	-0.765 ~ 1.169	0.682	0.000464	0.00338	0.202	0.505	-0.788 ~ 1.192	0.689	stable	0.5	0	0.022	0.202	0.493	-0.765 ~ 1.169	0.682	stable	4	0	3.962	0.202	0.493	-0.765 ~ 1.169	0.682	stable	1.135
ABCA1_HDL	PANSS_N_reduce_rate	-0.171	0.473	-1.098 ~ 0.756	0.718	0.00673	0.0563	-0.171	0.483	-1.117 ~ 0.775	0.723	stable	0.5	0	0.014	-0.171	0.473	-1.098 ~ 0.756	0.718	stable	4	3	4.924	-0.13	0.466	-1.044 ~ 0.784	0.78	stable	1.135
ABCA1_HDL	PANSS_G_reduce_rate	0.32	0.399	-0.461 ~ 1.102	0.422	0.0124	0.424	0.32	0.41	-0.484 ~ 1.125	0.435	stable	0.5	0	0.015	0.32	0.399	-0.461 ~ 1.102	0.422	stable	4	1	4.69	0.3	0.397	-0.478 ~ 1.078	0.45	stable	1.135
CETP_HDL	PANSS_reduce_rate	-1.076	0.618	-2.289 ~ 0.137	0.0821	2.94e-05	0.826	-1.076	0.611	-2.274 ~ 0.122	0.0785	stable	0.5	0	0.02	-1.076	0.618	-2.289 ~ 0.137	0.0821	stable	4	0	3.163	-1.076	0.618	-2.289 ~ 0.137	0.0821	stable	1.135
CETP_HDL	PANSS_P_reduce_rate	-0.825	0.496	-1.798 ~ 0.148	0.0963	0.000427	0.00246	-0.825	0.487	-1.779 ~ 0.129	0.0901	stable	0.5	0	0.023	-0.825	0.496	-1.798 ~ 0.148	0.0963	stable	4	1	4.001	-0.868	0.494	-1.838 ~ 0.101	0.0792	stable	1.135
CETP_HDL	PANSS_N_reduce_rate	-0.691	0.476	-1.624 ~ 0.242	0.146	0.00814	0.0767	-0.691	0.487	-1.645 ~ 0.262	0.156	stable	0.5	0	0.014	-0.691	0.476	-1.624 ~ 0.242	0.146	stable	4	3	4.939	-0.632	0.469	-1.552 ~ 0.288	0.178	stable	1.135
CETP_HDL	PANSS_G_reduce_rate	-0.727	0.401	-1.514 ~ 0.059	0.07	0.00813	0.494	-0.727	0.42	-1.551 ~ 0.096	0.0836	stable	0.5	0	0.016	-0.727	0.401	-1.514 ~ 0.059	0.07	stable	4	1	4.839	-0.859	0.4	-1.643 ~ -0.075	0.0319	stable	1.135
LDLR_HDL	PANSS_reduce_rate	-0.033	0.61	-1.230 ~ 1.164	0.956	3.63e-05	0.91	-0.033	0.62	-1.249 ~ 1.183	0.957	stable	0.5	0	0.02	-0.033	0.61	-1.230 ~ 1.164	0.956	stable	4	0	3.193	-0.033	0.61	-1.230 ~ 1.164	0.956	stable	1.136
LDLR_HDL	PANSS_P_reduce_rate	0.035	0.49	-0.925 ~ 0.995	0.942	0.000488	0.00285	0.035	0.495	-0.935 ~ 1.006	0.943	stable	0.5	0	0.022	0.035	0.49	-0.925 ~ 0.995	0.942	stable	4	0	3.96	0.035	0.49	-0.925 ~ 0.995	0.942	stable	1.136
LDLR_HDL	PANSS_N_reduce_rate	-0.011	0.469	-0.931 ~ 0.909	0.981	0.00853	0.0495	-0.011	0.472	-0.936 ~ 0.914	0.981	stable	0.5	0	0.014	-0.011	0.469	-0.931 ~ 0.909	0.981	stable	4	3	4.929	-0.061	0.463	-0.969 ~ 0.846	0.895	stable	1.136
LDLR_HDL	PANSS_G_reduce_rate	-0.207	0.396	-0.984 ~ 0.569	0.601	0.0103	0.412	-0.207	0.401	-0.994 ~ 0.579	0.605	stable	0.5	0	0.016	-0.207	0.396	-0.984 ~ 0.569	0.601	stable	4	1	4.678	-0.114	0.394	-0.888 ~ 0.659	0.772	stable	1.136
LPL_HDL	PANSS_reduce_rate	-0.604	0.607	-1.794 ~ 0.587	0.32	7.51e-06	0.796	-0.604	0.602	-1.783 ~ 0.576	0.316	stable	0.5	0	0.02	-0.604	0.607	-1.794 ~ 0.587	0.32	stable	4	0	3.167	-0.604	0.607	-1.794 ~ 0.587	0.32	stable	1.135
LPL_HDL	PANSS_P_reduce_rate	-0.762	0.487	-1.717 ~ 0.192	0.117	0.000171	0.00102	-0.762	0.485	-1.712 ~ 0.188	0.116	stable	0.5	0	0.022	-0.762	0.487	-1.717 ~ 0.192	0.117	stable	4	0	3.94	-0.762	0.487	-1.717 ~ 0.192	0.117	stable	1.135
LPL_HDL	PANSS_N_reduce_rate	-0.148	0.467	-1.063 ~ 0.767	0.751	0.00988	0.0536	-0.148	0.482	-1.092 ~ 0.796	0.758	stable	0.5	0	0.014	-0.148	0.467	-1.063 ~ 0.767	0.751	stable	4	3	4.937	-0.307	0.462	-1.213 ~ 0.599	0.506	stable	1.135
LPL_HDL	PANSS_G_reduce_rate	-0.493	0.394	-1.264 ~ 0.279	0.211	0.00484	0.401	-0.493	0.39	-1.258 ~ 0.273	0.207	stable	0.5	0	0.016	-0.493	0.394	-1.264 ~ 0.279	0.211	stable	4	1	4.668	-0.444	0.392	-1.213 ~ 0.324	0.257	stable	1.135
APOB_LDL	PANSS_reduce_rate	0.389	0.616	-0.819 ~ 1.596	0.528	2.38e-05	0.855	0.389	0.603	-0.794 ~ 1.571	0.519	stable	0.5	0	0.02	0.389	0.616	-0.819 ~ 1.596	0.528	stable	4	0	3.22	0.389	0.616	-0.819 ~ 1.596	0.528	stable	1.135
APOB_LDL	PANSS_P_reduce_rate	0.403	0.494	-0.565 ~ 1.371	0.415	0.000269	0.00191	0.403	0.468	-0.515 ~ 1.321	0.39	stable	0.5	0	0.022	0.403	0.494	-0.565 ~ 1.371	0.415	stable	4	0	3.959	0.403	0.494	-0.565 ~ 1.371	0.415	stable	1.135
APOB_LDL	PANSS_N_reduce_rate	-0.443	0.473	-1.371 ~ 0.486	0.35	0.0101	0.0572	-0.443	0.477	-1.377 ~ 0.492	0.353	stable	0.5	0	0.014	-0.443	0.473	-1.371 ~ 0.486	0.35	stable	4	3	4.929	-0.365	0.467	-1.281 ~ 0.551	0.435	stable	1.135
APOB_LDL	PANSS_G_reduce_rate	0.137	0.399	-0.647 ~ 0.920	0.732	0.00829	0.391	0.137	0.391	-0.629 ~ 0.903	0.726	stable	0.5	0	0.015	0.137	0.399	-0.647 ~ 0.920	0.732	stable	4	1	4.697	0.131	0.397	-0.648 ~ 0.910	0.741	stable	1.135
APOB_TC	PANSS_reduce_rate	0.269	0.617	-0.941 ~ 1.478	0.663	2.83e-05	0.863	0.269	0.607	-0.921 ~ 1.458	0.658	stable	0.5	0	0.02	0.269	0.617	-0.941 ~ 1.478	0.663	stable	4	0	3.211	0.269	0.617	-0.941 ~ 1.478	0.663	stable	1.135
APOB_TC	PANSS_P_reduce_rate	0.214	0.495	-0.756 ~ 1.184	0.666	0.000347	0.00236	0.214	0.472	-0.712 ~ 1.139	0.651	stable	0.5	0	0.022	0.214	0.495	-0.756 ~ 1.184	0.666	stable	4	0	3.96	0.214	0.495	-0.756 ~ 1.184	0.666	stable	1.135
APOB_TC	PANSS_N_reduce_rate	-0.539	0.474	-1.469 ~ 0.390	0.256	0.0112	0.0487	-0.539	0.48	-1.479 ~ 0.401	0.261	stable	0.5	0	0.014	-0.539	0.474	-1.469 ~ 0.390	0.256	stable	4	3	4.928	-0.499	0.468	-1.416 ~ 0.418	0.286	stable	1.135
APOB_TC	PANSS_G_reduce_rate	0.249	0.4	-0.535 ~ 1.033	0.534	0.00996	0.346	0.249	0.395	-0.524 ~ 1.022	0.528	stable	0.5	0	0.015	0.249	0.4	-0.535 ~ 1.033	0.534	stable	4	1	4.697	0.244	0.398	-0.537 ~ 1.024	0.54	stable	1.135
APOC3_TC	PANSS_reduce_rate	0.451	0.622	-0.768 ~ 1.671	0.468	4.27e-05	0.927	0.451	0.628	-0.779 ~ 1.682	0.472	stable	0.5	0	0.02	0.451	0.622	-0.768 ~ 1.671	0.468	stable	4	0	3.2	0.451	0.622	-0.768 ~ 1.671	0.468	stable	1.136
APOC3_TC	PANSS_P_reduce_rate	0.117	0.499	-0.861 ~ 1.095	0.815	0.000416	0.0031	0.117	0.511	-0.884 ~ 1.118	0.819	stable	0.5	0	0.022	0.117	0.499	-0.861 ~ 1.095	0.815	stable	4	0	3.957	0.117	0.499	-0.861 ~ 1.095	0.815	stable	1.136
APOC3_TC	PANSS_N_reduce_rate	0.955	0.478	0.018 ~ 1.891	0.0457	0.00889	0.0391	0.955	0.45	0.073 ~ 1.837	0.034	stable	0.5	0	0.014	0.955	0.478	0.018 ~ 1.891	0.0457	stable	4	3	4.84	0.805	0.472	-0.120 ~ 1.729	0.0881	stable	1.136
APOC3_TC	PANSS_G_reduce_rate	0.04	0.403	-0.750 ~ 0.831	0.92	0.0131	0.428	0.04	0.406	-0.756 ~ 0.837	0.921	stable	0.5	0	0.015	0.04	0.403	-0.750 ~ 0.831	0.92	stable	4	1	4.697	0.009	0.401	-0.778 ~ 0.796	0.981	stable	1.136
LDLR_TC	PANSS_reduce_rate	0.083	0.618	-1.130 ~ 1.296	0.893	2.59e-05	0.907	0.083	0.626	-1.145 ~ 1.311	0.895	stable	0.5	0	0.02	0.083	0.618	-1.130 ~ 1.296	0.893	stable	4	0	3.194	0.083	0.618	-1.130 ~ 1.296	0.893	stable	1.136
LDLR_TC	PANSS_P_reduce_rate	0.137	0.496	-0.836 ~ 1.109	0.783	0.000317	0.00254	0.137	0.508	-0.858 ~ 1.132	0.788	stable	0.5	0	0.022	0.137	0.496	-0.836 ~ 1.109	0.783	stable	4	0	3.966	0.137	0.496	-0.836 ~ 1.109	0.783	stable	1.136
LDLR_TC	PANSS_N_reduce_rate	0.192	0.475	-0.740 ~ 1.125	0.686	0.00548	0.057	0.192	0.474	-0.737 ~ 1.122	0.685	stable	0.5	0	0.014	0.192	0.475	-0.740 ~ 1.125	0.686	stable	4	3	4.92	0.113	0.469	-0.806 ~ 1.032	0.81	stable	1.136
LDLR_TC	PANSS_G_reduce_rate	0.107	0.401	-0.680 ~ 0.894	0.79	0.0128	0.448	0.107	0.403	-0.682 ~ 0.896	0.79	stable	0.5	0	0.015	0.107	0.401	-0.680 ~ 0.894	0.79	stable	4	1	4.703	0.137	0.399	-0.645 ~ 0.920	0.731	stable	1.136
APOC3_logTG	PANSS_reduce_rate	0.745	0.617	-0.464 ~ 1.955	0.227	5.49e-05	0.892	0.745	0.62	-0.469 ~ 1.960	0.229	stable	0.5	0	0.02	0.745	0.617	-0.464 ~ 1.955	0.227	stable	4	0	3.201	0.745	0.617	-0.464 ~ 1.955	0.227	stable	1.135
APOC3_logTG	PANSS_P_reduce_rate	0.24	0.495	-0.730 ~ 1.211	0.628	0.000542	0.00274	0.24	0.496	-0.731 ~ 1.212	0.628	stable	0.5	0	0.022	0.24	0.495	-0.730 ~ 1.211	0.628	stable	4	0	3.952	0.24	0.495	-0.730 ~ 1.211	0.628	stable	1.135
APOC3_logTG	PANSS_N_reduce_rate	1.23	0.474	0.301 ~ 2.159	0.00947	0.0151	0.0529	1.23	0.485	0.280 ~ 2.181	0.0113	stable	0.5	0	0.014	1.23	0.474	0.301 ~ 2.159	0.00947	stable	4	3	4.819	1.07	0.468	0.153 ~ 1.988	0.0223	stable	1.135
APOC3_logTG	PANSS_G_reduce_rate	0.314	0.4	-0.471 ~ 1.099	0.433	0.0133	0.404	0.314	0.405	-0.480 ~ 1.108	0.439	stable	0.5	0	0.015	0.314	0.4	-0.471 ~ 1.099	0.433	stable	4	1	4.67	0.237	0.399	-0.545 ~ 1.019	0.552	stable	1.135
CAPEC study: PANSS percentage reduction ~ Lipid- or glucose- lowering drug target GRS
Trait	Outcome	Beta	SE	CI	P	BP_p	White_p	Robust_Beta	Robust_SE	Robust_CI	Robust_P	HC3_label	CookD_thr	CookD_N	CookD_max	SensCook_Beta	SensCook_SE	SensCook_CI	SensCook_P	SensCook_Stability	StudDelResid_thr	StudDelResid_N	StudDelResid_max	SensSDR_Beta	SensSDR_SE	SensSDR_CI	SensSDR_P	SensSDR_Stability	VIF_mean
GCK_Glucose	PANSS_reduce_rate	-3.2	1.327	-5.813 ~ -0.587	0.0166	0.751	-	-3.2	1.392	-5.928 ~ -0.473	0.0223	stable	0.5	0	0.108	-3.2	1.327	-5.813 ~ -0.587	0.0166	stable	4	0	3.144	-3.2	1.327	-5.813 ~ -0.587	0.0166	stable	1.479
GCK_Glucose	PANSS_P_reduce_rate	-2.272	1.131	-4.498 ~ -0.045	0.0456	0.702	-	-2.272	1.139	-4.505 ~ -0.038	0.0472	stable	0.5	0	0.081	-2.272	1.131	-4.498 ~ -0.045	0.0456	stable	4	1	4.528	-2.249	1.133	-4.480 ~ -0.018	0.0482	stable	1.479
GCK_Glucose	PANSS_N_reduce_rate	-2.706	1.093	-4.858 ~ -0.554	0.0139	0.186	-	-2.706	1.118	-4.898 ~ -0.514	0.0162	stable	0.5	0	0.14	-2.706	1.093	-4.858 ~ -0.554	0.0139	stable	4	1	4.901	-2.662	1.097	-4.823 ~ -0.501	0.0159	stable	1.479
GCK_Glucose	PANSS_G_reduce_rate	-1.732	0.967	-3.636 ~ 0.173	0.0746	0.607	-	-1.732	1.022	-3.735 ~ 0.272	0.0915	stable	0.5	0	0.131	-1.732	0.967	-3.636 ~ 0.173	0.0746	stable	4	0	2.942	-1.732	0.967	-3.636 ~ 0.173	0.0746	stable	1.479
APOC3_logTG	PANSS_reduce_rate	0.505	1.39947	-2.250 ~ 3.261	0.718	0.751	-	0.505	1.352	-2.145 ~ 3.156	0.709	stable	0.5	0	0.107	0.505	1.399	-2.250 ~ 3.261	0.718	stable	4	0	3.24	0.505	1.399	-2.250 ~ 3.261	0.718	stable	1.477
APOC3_logTG	PANSS_P_reduce_rate	-0.309	1.18839	-2.649 ~ 2.031	0.795	0.793	-	-0.309	1.123	-2.511 ~ 1.893	0.784	stable	0.5	0	0.08	-0.309	1.188	-2.649 ~ 2.031	0.795	stable	4	1	4.361	-0.269	1.192	-2.616 ~ 2.078	0.822	stable	1.477
APOC3_logTG	PANSS_N_reduce_rate	1.186	1.15102	-1.081 ~ 3.452	0.304	0.17	-	1.186	1.487	-1.729 ~ 4.100	0.426	stable	0.5	0	0.175	1.186	1.151	-1.081 ~ 3.452	0.304	stable	4	1	4.79	1.149	1.154	-1.123 ~ 3.420	0.32	stable	1.477
APOC3_logTG	PANSS_G_reduce_rate	0.23	1.01506	-1.769 ~ 2.228	0.821	0.586	-	0.23	1.038	-1.804 ~ 2.264	0.825	stable	0.5	0	0.13	0.23	1.015	-1.769 ~ 2.228	0.821	stable	4	0	2.894	0.23	1.015	-1.769 ~ 2.228	0.821	stable	1.477
APOC3_TC	PANSS_reduce_rate	0.133	1.45032	-2.722 ~ 2.989	0.927	0.736	-	0.133	1.574	-2.952 ~ 3.219	0.933	stable	0.5	0	0.106	0.133	1.45	-2.722 ~ 2.989	0.927	stable	4	0	3.246	0.133	1.45	-2.722 ~ 2.989	0.927	stable	1.479
APOC3_TC	PANSS_P_reduce_rate	-0.754	1.23055	-3.177 ~ 1.669	0.541	0.772	-	-0.754	1.253	-3.209 ~ 1.702	0.548	stable	0.5	0	0.08	-0.754	1.231	-3.177 ~ 1.669	0.541	stable	4	1	4.371	-0.716	1.234	-3.146 ~ 1.714	0.562	stable	1.479
APOC3_TC	PANSS_N_reduce_rate	1.578	1.19098	-0.768 ~ 3.923	0.186	0.229	-	1.578	1.644	-1.646 ~ 4.801	0.338	stable	0.5	0	0.182	1.578	1.191	-0.768 ~ 3.923	0.186	stable	4	1	4.727	1.551	1.193	-0.798 ~ 3.900	0.195	stable	1.479
APOC3_TC	PANSS_G_reduce_rate	-0.174	1.05175	-2.245 ~ 1.897	0.869	0.635	-	-0.174	1.209	-2.543 ~ 2.195	0.886	stable	0.5	0	0.13	-0.174	1.052	-2.245 ~ 1.897	0.869	stable	4	0	2.87	-0.174	1.052	-2.245 ~ 1.897	0.869	stable	1.479
CAPOC study: Lipid or glucose ~ pQTL drug target GRS
Gene_pQTL_study	Outcome	Beta	SE	CI	P	BP_p	White_p	Robust_Beta	Robust_SE	Robust_CI	Robust_P	HC3_label	CookD_thr	CookD_N	CookD_max	SensCook_Beta	SensCook_SE	SensCook_CI	SensCook_P	SensCook_Stability	StudDelResid_thr	StudDelResid_N	StudDelResid_max	SensSDR_Beta	SensSDR_SE	SensSDR_CI	SensSDR_P	SensSDR_Stability	VIF_mean
APOC3_GNHS	TG	-6.01031	1.1148	-8.195 ~ -3.825	7.65e-08	0.000432	7.83e-07	-6.01	1.177	-8.316 ~ -3.704	3.54e-07	stable	0.5	0	0.03	-6.01	1.114	-8.195 ~ -3.825	7.65e-08	stable	4	7	4.402	-5.809	1.086	-7.938 ~ -3.679	9.78e-08	stable	1.144
APOC3_GNHS	TC	-1.82113	0.712036	-3.217 ~ -0.426	0.0106	0.163	0.00521	-1.821	0.704	-3.200 ~ -0.442	0.00973	stable	0.5	0	0.066	-1.821	0.712	-3.217 ~ -0.426	0.0106	stable	4	0	3.401	-1.821	0.712	-3.217 ~ -0.426	0.0106	stable	1.144
GCK_WUSTL	Glucose	-0.748047	0.283144	-1.303 ~ -0.193	0.00827	0.000757	3.21e-05	-0.748	0.282	-1.302 ~ -0.195	0.00814	stable	0.5	0	0.042	-0.748	0.283	-1.303 ~ -0.193	0.00827	stable	4	0	3.959	-0.748	0.283	-1.303 ~ -0.193	0.00827	stable	1.144
CAPOC study: PANSS percentage reduction ~ pQTL drug target GRS
Trait	Outcome	Beta	SE	CI	P	BP_p	White_p	Robust_Beta	Robust_SE	Robust_CI	Robust_P	HC3_label	CookD_thr	CookD_N	CookD_max	SensCook_Beta	SensCook_SE	SensCook_CI	SensCook_P	SensCook_Stability	StudDelResid_thr	StudDelResid_N	StudDelResid_max	SensSDR_Beta	SensSDR_SE	SensSDR_CI	SensSDR_P	SensSDR_Stability	VIF_mean
APOC3_GNHS	PANSS_reduce_rate	0.381	0.615	-0.825 ~ 1.586	0.536	0.000127	0.805	0.381	0.606	-0.808 ~ 1.569	0.53	stable	0.5	0	0.026	0.381	0.615	-0.825 ~ 1.586	0.536	stable	4	0	3.17	0.381	0.615	-0.825 ~ 1.586	0.536	stable	1.133
APOC3_GNHS	PANSS_P_reduce_rate	0.032	0.494	-0.936 ~ 1.000	0.948	0.00239	0.0113	0.032	0.488	-0.923 ~ 0.988	0.947	stable	0.5	0	0.035	0.032	0.494	-0.936 ~ 1.000	0.948	stable	4	1	4.074	0.002	0.492	-0.962 ~ 0.966	0.997	stable	1.133
APOC3_GNHS	PANSS_N_reduce_rate	0.877	0.471	-0.047 ~ 1.802	0.0629	0.00938	0.113	0.877	0.479	-0.061 ~ 1.815	0.0669	stable	0.5	0	0.018	0.877	0.471	-0.047 ~ 1.802	0.0629	stable	4	3	4.745	0.769	0.466	-0.144 ~ 1.683	0.0988	stable	1.133
APOC3_GNHS	PANSS_G_reduce_rate	0.041	0.398	-0.740 ~ 0.822	0.918	0.0235	0.15	0.041	0.395	-0.733 ~ 0.815	0.917	stable	0.5	0	0.02	0.041	0.398	-0.740 ~ 0.822	0.918	stable	4	1	4.667	0.006	0.396	-0.772 ~ 0.783	0.988	stable	1.133
GCK_WUSTL	PANSS_reduce_rate	-0.509	0.616	-1.716 ~ 0.699	0.409	1.87e-05	0.901	-0.509	0.628	-1.739 ~ 0.722	0.418	stable	0.5	0	0.02	-0.509	0.616	-1.716 ~ 0.699	0.409	stable	4	0	3.167	-0.509	0.616	-1.716 ~ 0.699	0.409	stable	1.136
GCK_WUSTL	PANSS_P_reduce_rate	-0.274	0.494	-1.243 ~ 0.694	0.579	0.000449	0.00295	-0.274	0.504	-1.262 ~ 0.713	0.586	stable	0.5	0	0.022	-0.274	0.494	-1.243 ~ 0.694	0.579	stable	4	0	3.956	-0.274	0.494	-1.243 ~ 0.694	0.579	stable	1.136
GCK_WUSTL	PANSS_N_reduce_rate	-1.058	0.473	-1.986 ~ -0.130	0.0254	0.00137	0.169	-1.058	0.485	-2.009 ~ -0.107	0.0294	stable	0.5	0	0.014	-1.058	0.473	-1.986 ~ -0.130	0.0254	stable	4	3	4.857	-0.833	0.467	-1.749 ~ 0.084	0.075	stable	1.136
GCK_WUSTL	PANSS_G_reduce_rate	-0.298	0.4	-1.081 ~ 0.486	0.456	0.0114	0.429	-0.298	0.405	-1.091 ~ 0.496	0.462	stable	0.5	0	0.016	-0.298	0.4	-1.081 ~ 0.486	0.456	stable	4	1	4.721	-0.349	0.398	-1.129 ~ 0.431	0.381	stable	1.136
Stratified analysis in CAPOC study: PANSS percentage reduction ~ pQTL drug target GRS
﻿Antipsychotics with stronger metabolic effects (Group 1) or not (Group 2)
GRS_exposure	Outcome	Group	Beta	SE	CI	P	BP_p	White_p	Robust_Beta	Robust_SE	Robust_CI	Robust_P	HC3_label	CookD_thr	CookD_N	CookD_max	SensCook_Beta	SensCook_SE	SensCook_CI	SensCook_P	SensCook_Stability	StudDelResid_thr	StudDelResid_N	StudDelResid_max	SensSDR_Beta	SensSDR_SE	SensSDR_CI	SensSDR_P	SensSDR_Stability	VIF_mean
APOC3_logTG	PANSS_reduce_rate	1	0.965	0.859	-0.720 ~ 2.650	0.261	0.551	0.216	0.965	0.907	-0.812 ~ 2.742	0.287	stable	0.5	0	0.037	0.965	0.859	-0.720 ~ 2.650	0.261	stable	4	0	3.314	0.965	0.859	-0.720 ~ 2.650	0.261	stable	2.241
APOC3_logTG	PANSS_reduce_rate	2	0.513	0.893	-1.239 ~ 2.264	0.566	0.000394	0.989	0.513	0.869	-1.191 ~ 2.217	0.555	stable	0.5	0	0.243	0.513	0.893	-1.239 ~ 2.264	0.566	stable	4	0	2.995	0.513	0.893	-1.239 ~ 2.264	0.566	stable	2.492
APOC3_logTG	PANSS_P_reduce_rate	1	0.648	0.689	-0.704 ~ 1.999	0.347	0.705	0.166	0.648	0.723	-0.769 ~ 2.064	0.37	stable	0.5	0	0.027	0.648	0.689	-0.704 ~ 1.999	0.347	stable	4	1	4.208	0.552	0.684	-0.789 ~ 1.894	0.419	stable	2.241
APOC3_logTG	PANSS_P_reduce_rate	2	-0.157	0.717	-1.564 ~ 1.250	0.827	0.0145	0.0527	-0.157	0.698	-1.525 ~ 1.211	0.822	stable	0.5	0	0.113	-0.157	0.717	-1.564 ~ 1.250	0.827	stable	4	0	3.194	-0.157	0.717	-1.564 ~ 1.250	0.827	stable	2.492
APOC3_logTG	PANSS_N_reduce_rate	1	0.825	0.683	-0.516 ~ 2.166	0.228	0.27	0.0129	0.825	0.726	-0.599 ~ 2.249	0.256	stable	0.5	0	0.067	0.825	0.683	-0.516 ~ 2.166	0.228	stable	4	3	4.622	0.497	0.667	-0.811 ~ 1.806	0.456	stable	2.241
APOC3_logTG	PANSS_N_reduce_rate	2	1.648	0.659	0.355 ~ 2.941	0.0125	0.00277	0.986	1.648	0.647	0.380 ~ 2.916	0.011	stable	0.5	1	0.587	1.664	0.659	0.371 ~ 2.958	0.0117	stable	4	0	2.79	1.648	0.659	0.355 ~ 2.941	0.0125	stable	2.492
APOC3_logTG	PANSS_G_reduce_rate	1	0.568	0.562	-0.535 ~ 1.670	0.313	0.797	0.0106	0.568	0.596	-0.601 ~ 1.736	0.341	stable	0.5	0	0.028	0.568	0.562	-0.535 ~ 1.670	0.313	stable	4	1	4.727	0.406	0.557	-0.687 ~ 1.500	0.466	stable	2.241
APOC3_logTG	PANSS_G_reduce_rate	2	0.081	0.574	-1.045 ~ 1.207	0.888	0.0287	0.804	0.081	0.562	-1.020 ~ 1.182	0.886	stable	0.5	1	0.5	0.094	0.574	-1.033 ~ 1.220	0.871	stable	4	0	3.5	0.081	0.574	-1.045 ~ 1.207	0.888	stable	2.492
APOC3_TC	PANSS_reduce_rate	1	1.333	0.862	-0.358 ~ 3.024	0.122	0.511	0.344	1.333	0.889	-0.409 ~ 3.075	0.134	stable	0.5	0	0.037	1.333	0.862	-0.358 ~ 3.024	0.122	stable	4	0	3.298	1.333	0.862	-0.358 ~ 3.024	0.122	stable	2.241
APOC3_TC	PANSS_reduce_rate	2	-0.585	0.902	-2.354 ~ 1.184	0.517	0.000167	0.955	-0.585	0.894	-2.337 ~ 1.167	0.513	stable	0.5	0	0.218	-0.585	0.902	-2.354 ~ 1.184	0.517	stable	4	0	3	-0.585	0.902	-2.354 ~ 1.184	0.517	stable	2.493
APOC3_TC	PANSS_P_reduce_rate	1	1.154	0.691	-0.202 ~ 2.510	0.0952	0.726	0.242	1.154	0.718	-0.254 ~ 2.562	0.108	stable	0.5	0	0.028	1.154	0.691	-0.202 ~ 2.510	0.0952	stable	4	1	4.193	1.07	0.686	-0.275 ~ 2.416	0.119	stable	2.241
APOC3_TC	PANSS_P_reduce_rate	2	-1.02	0.724	-2.439 ~ 0.400	0.159	0.00432	0.0232	-1.02	0.728	-2.447 ~ 0.408	0.162	stable	0.5	0	0.099	-1.02	0.724	-2.439 ~ 0.400	0.159	stable	4	0	3.18	-1.02	0.724	-2.439 ~ 0.400	0.159	stable	2.493
APOC3_TC	PANSS_N_reduce_rate	1	0.962	0.686	-0.384 ~ 2.308	0.161	0.239	0.022	0.962	0.725	-0.459 ~ 2.382	0.185	stable	0.5	0	0.068	0.962	0.686	-0.384 ~ 2.308	0.161	stable	4	3	4.604	0.659	0.67	-0.655 ~ 1.973	0.326	stable	2.241
APOC3_TC	PANSS_N_reduce_rate	2	0.899	0.667	-0.410 ~ 2.208	0.178	0.00141	0.851	0.899	0.674	-0.422 ~ 2.220	0.183	stable	0.5	1	0.528	0.91	0.667	-0.399 ~ 2.220	0.173	stable	4	0	2.742	0.899	0.667	-0.410 ~ 2.208	0.178	stable	2.493
APOC3_TC	PANSS_G_reduce_rate	1	0.699	0.564	-0.408 ~ 1.806	0.216	0.797	0.0224	0.699	0.574	-0.426 ~ 1.823	0.223	stable	0.5	0	0.028	0.699	0.564	-0.408 ~ 1.806	0.216	stable	4	1	4.756	0.641	0.558	-0.455 ~ 1.736	0.251	stable	2.241
APOC3_TC	PANSS_G_reduce_rate	2	-0.662	0.579	-1.799 ~ 0.474	0.253	0.0185	0.798	-0.662	0.575	-1.790 ~ 0.465	0.25	stable	0.5	0	0.466	-0.662	0.579	-1.799 ~ 0.474	0.253	stable	4	0	3.499	-0.662	0.579	-1.799 ~ 0.474	0.253	stable	2.493
GCK_Glucose	PANSS_reduce_rate	1	-1.821	0.836	-3.461 ~ -0.181	0.0296	0.491	0.0377	-1.821	0.81	-3.409 ~ -0.233	0.0248	stable	0.5	0	0.036	-1.821	0.836	-3.461 ~ -0.181	0.0296	stable	4	0	3.265	-1.821	0.836	-3.461 ~ -0.181	0.0296	stable	2.244
GCK_Glucose	PANSS_reduce_rate	2	-1.255	0.908	-3.038 ~ 0.527	0.167	0.000295	0.967	-1.255	0.874	-2.969 ~ 0.458	0.151	stable	0.5	0	0.193	-1.255	0.908	-3.038 ~ 0.527	0.167	stable	4	0	2.968	-1.255	0.908	-3.038 ~ 0.527	0.167	stable	2.491
GCK_Glucose	PANSS_P_reduce_rate	1	-1.006	0.671	-2.322 ~ 0.310	0.134	0.696	0.0931	-1.006	0.65	-2.280 ~ 0.268	0.122	stable	0.5	0	0.027	-1.006	0.671	-2.322 ~ 0.310	0.134	stable	4	1	4.23	-0.987	0.666	-2.293 ~ 0.319	0.138	stable	2.244
GCK_Glucose	PANSS_P_reduce_rate	2	-0.75	0.73	-2.182 ~ 0.683	0.305	0.0134	0.0505	-0.75	0.715	-2.151 ~ 0.651	0.294	stable	0.5	0	0.097	-0.75	0.73	-2.182 ~ 0.683	0.305	stable	4	0	3.225	-0.75	0.73	-2.182 ~ 0.683	0.305	stable	2.491
GCK_Glucose	PANSS_N_reduce_rate	1	-1.377	0.665	-2.683 ~ -0.072	0.0387	0.124	0.0067	-1.377	0.654	-2.660 ~ -0.095	0.0356	stable	0.5	0	0.067	-1.377	0.665	-2.683 ~ -0.072	0.0387	stable	4	3	4.636	-1.174	0.648	-2.446 ~ 0.097	0.0703	stable	2.244
GCK_Glucose	PANSS_N_reduce_rate	2	-1.732	0.671	-3.049 ~ -0.415	0.00998	0.00161	0.865	-1.732	0.641	-2.988 ~ -0.476	0.00698	stable	0.5	0	0.396	-1.732	0.671	-3.049 ~ -0.415	0.00998	stable	4	0	2.751	-1.732	0.671	-3.049 ~ -0.415	0.00998	stable	2.491
GCK_Glucose	PANSS_G_reduce_rate	1	-1.16	0.547	-2.233 ~ -0.087	0.0341	0.757	0.00777	-1.16	0.548	-2.235 ~ -0.085	0.0347	stable	0.5	0	0.029	-1.16	0.547	-2.233 ~ -0.087	0.0341	stable	4	1	4.91	-1.298	0.542	-2.361 ~ -0.236	0.0167	stable	2.244
GCK_Glucose	PANSS_G_reduce_rate	2	-0.93	0.584	-2.076 ~ 0.215	0.111	0.0289	0.791	-0.93	0.571	-2.050 ~ 0.189	0.104	stable	0.5	0	0.434	-0.93	0.584	-2.076 ~ 0.215	0.111	stable	4	0	3.499	-0.93	0.584	-2.076 ~ 0.215	0.111	stable	2.491
First episode without antipsychotics (Group=1) or not (Group=0)
APOC3_logTG	PANSS_reduce_rate	0	0.697	0.667	-0.612 ~ 2.006	0.296	0.0332	0.427	0.697	0.676	-0.627 ~ 2.021	0.302	stable	0.5	0	0.007	0.697	0.667	-0.612 ~ 2.006	0.296	stable	4	0	3.256	0.697	0.667	-0.612 ~ 2.006	0.296	stable	2.24
APOC3_logTG	PANSS_reduce_rate	1	0.504	1.629	-2.698 ~ 3.706	0.757	0.0892	0.223	0.504	1.643	-2.716 ~ 3.724	0.759	stable	0.5	1	1.317	0.556	1.63	-2.649 ~ 3.761	0.733	stable	4	0	2.798	0.504	1.629	-2.698 ~ 3.706	0.757	stable	2.285
APOC3_logTG	PANSS_P_reduce_rate	0	0.223	0.541	-0.838 ~ 1.283	0.681	0.00604	0.0111	0.223	0.546	-0.848 ~ 1.293	0.684	stable	0.5	0	0.021	0.223	0.541	-0.838 ~ 1.283	0.681	stable	4	0	3.242	0.223	0.541	-0.838 ~ 1.283	0.681	stable	2.24
APOC3_logTG	PANSS_P_reduce_rate	1	-0.058	1.262	-2.540 ~ 2.423	0.963	0.455	0.0218	-0.058	1.275	-2.558 ~ 2.441	0.964	stable	0.5	1	0.845	-0.026	1.264	-2.510 ~ 2.459	0.984	stable	4	0	3.677	-0.058	1.262	-2.540 ~ 2.423	0.963	stable	2.285
APOC3_logTG	PANSS_N_reduce_rate	0	1.397	0.517	0.384 ~ 2.411	0.00693	0.301	0.187	1.397	0.539	0.340 ~ 2.455	0.00966	stable	0.5	0	0.015	1.397	0.517	0.384 ~ 2.411	0.00693	stable	4	2	4.968	1.19	0.512	0.186 ~ 2.193	0.0202	stable	2.24
APOC3_logTG	PANSS_N_reduce_rate	1	0.14	1.204	-2.227 ~ 2.506	0.908	0.355	0.721	0.14	1.149	-2.112 ~ 2.392	0.903	stable	0.5	1	1.144	0.176	1.205	-2.193 ~ 2.545	0.884	stable	4	1	4.046	0.187	1.18	-2.133 ~ 2.507	0.874	stable	2.285
APOC3_logTG	PANSS_G_reduce_rate	0	0.24	0.431	-0.606 ~ 1.086	0.578	0.153	0.056	0.24	0.439	-0.621 ~ 1.100	0.585	stable	0.5	0	0.007	0.24	0.431	-0.606 ~ 1.086	0.578	stable	4	0	3.674	0.24	0.431	-0.606 ~ 1.086	0.578	stable	2.24
APOC3_logTG	PANSS_G_reduce_rate	1	0.271	1.065	-1.823 ~ 2.364	0.8	0.754	0.471	0.271	1.093	-1.871 ~ 2.412	0.805	stable	0.5	1	0.995	0.3	1.066	-1.796 ~ 2.396	0.778	stable	4	0	3.972	0.271	1.065	-1.823 ~ 2.364	0.8	stable	2.285
APOC3_TC	PANSS_reduce_rate	0	0.473	0.67	-0.841 ~ 1.788	0.48	0.0326	0.396	0.473	0.684	-0.868 ~ 1.815	0.489	stable	0.5	0	0.007	0.473	0.67	-0.841 ~ 1.788	0.48	stable	4	0	3.276	0.473	0.67	-0.841 ~ 1.788	0.48	stable	2.24
APOC3_TC	PANSS_reduce_rate	1	-0.123	1.675	-3.417 ~ 3.170	0.941	0.0863	0.268	-0.123	1.683	-3.422 ~ 3.175	0.942	stable	0.5	1	1.277	-0.092	1.676	-3.388 ~ 3.203	0.956	stable	4	0	2.793	-0.123	1.675	-3.417 ~ 3.170	0.941	stable	2.287
APOC3_TC	PANSS_P_reduce_rate	0	0.179	0.543	-0.886 ~ 1.243	0.742	0.00587	0.0125	0.179	0.559	-0.917 ~ 1.275	0.749	stable	0.5	0	0.021	0.179	0.543	-0.886 ~ 1.243	0.742	stable	4	0	3.24	0.179	0.543	-0.886 ~ 1.243	0.742	stable	2.24
APOC3_TC	PANSS_P_reduce_rate	1	-0.582	1.297	-3.133 ~ 1.969	0.654	0.496	0.0252	-0.582	1.345	-3.219 ~ 2.055	0.665	stable	0.5	1	0.826	-0.563	1.299	-3.116 ~ 1.990	0.665	stable	4	0	3.695	-0.582	1.297	-3.133 ~ 1.969	0.654	stable	2.287
APOC3_TC	PANSS_N_reduce_rate	0	1.135	0.519	0.116 ~ 2.153	0.029	0.225	0.129	1.135	0.547	0.063 ~ 2.206	0.0382	stable	0.5	0	0.015	1.135	0.519	0.116 ~ 2.153	0.029	stable	4	2	4.987	0.932	0.514	-0.075 ~ 1.940	0.0698	stable	2.24
APOC3_TC	PANSS_N_reduce_rate	1	-0.082	1.238	-2.516 ~ 2.352	0.947	0.398	0.74	-0.082	1.208	-2.449 ~ 2.284	0.946	stable	0.5	1	1.127	-0.061	1.239	-2.497 ~ 2.375	0.961	stable	4	1	4.044	0.002	1.214	-2.384 ~ 2.388	0.999	stable	2.287
APOC3_TC	PANSS_G_reduce_rate	0	0.069	0.433	-0.780 ~ 0.919	0.873	0.144	0.049	0.069	0.446	-0.805 ~ 0.943	0.877	stable	0.5	0	0.007	0.069	0.433	-0.780 ~ 0.919	0.873	stable	4	0	3.681	0.069	0.433	-0.780 ~ 0.919	0.873	stable	2.24
APOC3_TC	PANSS_G_reduce_rate	1	-0.366	1.095	-2.519 ~ 1.787	0.738	0.725	0.422	-0.366	1.07	-2.463 ~ 1.731	0.732	stable	0.5	1	0.952	-0.349	1.096	-2.503 ~ 1.806	0.75	stable	4	1	4.004	-0.599	1.075	-2.713 ~ 1.515	0.578	stable	2.287
GCK_Glucose	PANSS_reduce_rate	0	-1.648	0.67	-2.962 ~ -0.334	0.014	0.0252	0.456	-1.648	0.643	-2.908 ~ -0.389	0.0104	stable	0.5	0	0.008	-1.648	0.67	-2.962 ~ -0.334	0.014	stable	4	0	3.22	-1.648	0.67	-2.962 ~ -0.334	0.014	stable	2.241
GCK_Glucose	PANSS_reduce_rate	1	-2.054	1.562	-5.125 ~ 1.016	0.189	0.0252	0.0836	-2.054	1.606	-5.201 ~ 1.093	0.202	stable	0.5	1	1.147	-2.005	1.563	-5.079 ~ 1.070	0.201	stable	4	0	2.735	-2.054	1.562	-5.125 ~ 1.016	0.189	stable	2.284
GCK_Glucose	PANSS_P_reduce_rate	0	-1.04	0.543	-2.106 ~ 0.025	0.0556	0.00697	0.0209	-1.04	0.532	-2.082 ~ 0.002	0.0505	stable	0.5	0	0.021	-1.04	0.543	-2.106 ~ 0.025	0.0556	stable	4	0	3.279	-1.04	0.543	-2.106 ~ 0.025	0.0556	stable	2.241
GCK_Glucose	PANSS_P_reduce_rate	1	-1.173	1.211	-3.555 ~ 1.208	0.333	0.29	0.00768	-1.173	1.215	-3.556 ~ 1.209	0.335	stable	0.5	1	0.766	-1.142	1.213	-3.527 ~ 1.243	0.347	stable	4	0	3.656	-1.173	1.211	-3.555 ~ 1.208	0.333	stable	2.284
GCK_Glucose	PANSS_N_reduce_rate	0	-1.295	0.52	-2.314 ~ -0.275	0.0129	0.203	0.179	-1.295	0.495	-2.265 ~ -0.324	0.00899	stable	0.5	0	0.015	-1.295	0.52	-2.314 ~ -0.275	0.0129	stable	4	2	5.042	-1.224	0.514	-2.231 ~ -0.216	0.0173	stable	2.241
GCK_Glucose	PANSS_N_reduce_rate	1	-2.996	1.146	-5.250 ~ -0.742	0.00932	0.202	0.511	-2.996	1.216	-5.380 ~ -0.612	0.0142	stable	0.5	1	0.894	-2.964	1.148	-5.221 ~ -0.707	0.0102	stable	4	0	3.946	-2.996	1.146	-5.250 ~ -0.742	0.00932	stable	2.284
GCK_Glucose	PANSS_G_reduce_rate	0	-1.163	0.433	-2.012 ~ -0.314	0.0073	0.129	0.0732	-1.163	0.421	-1.988 ~ -0.337	0.00583	stable	0.5	0	0.007	-1.163	0.433	-2.012 ~ -0.314	0.0073	stable	4	0	3.671	-1.163	0.433	-2.012 ~ -0.314	0.0073	stable	2.241
GCK_Glucose	PANSS_G_reduce_rate	1	-1.046	1.022	-3.055 ~ 0.964	0.307	0.698	0.264	-1.046	1.102	-3.206 ~ 1.115	0.343	stable	0.5	1	0.877	-1.017	1.023	-3.029 ~ 0.995	0.321	stable	4	1	4.073	-1.34	1.004	-3.314 ~ 0.634	0.183	stable	2.284
Hyperlipemia (Group=1) or not (Group=2)
APOC3_logTG	PANSS_reduce_rate	1	1.965	1.069	-0.134 ~ 4.064	0.0665	0.736	0.843	1.965	1.034	-0.062 ~ 3.992	0.0579	stable	0.5	0	0.108	1.965	1.069	-0.134 ~ 4.064	0.0665	stable	4	0	2.64	1.965	1.069	-0.134 ~ 4.064	0.0665	stable	2.59
APOC3_logTG	PANSS_reduce_rate	2	0.24	0.765	-1.261 ~ 1.740	0.754	0.000773	0.443	0.24	0.783	-1.295 ~ 1.774	0.759	stable	0.5	0	0.057	0.24	0.765	-1.261 ~ 1.740	0.754	stable	4	0	3.205	0.24	0.765	-1.261 ~ 1.740	0.754	stable	2.256
APOC3_logTG	PANSS_P_reduce_rate	1	1.027	0.871	-0.684 ~ 2.737	0.239	0.658	0.377	1.027	0.834	-0.607 ~ 2.660	0.219	stable	0.5	0	0.375	1.027	0.871	-0.684 ~ 2.737	0.239	stable	4	0	3.457	1.027	0.871	-0.684 ~ 2.737	0.239	stable	2.59
APOC3_logTG	PANSS_P_reduce_rate	2	-0.032	0.61	-1.230 ~ 1.165	0.958	0.0215	0.0833	-0.032	0.624	-1.255 ~ 1.190	0.959	stable	0.5	0	0.091	-0.032	0.61	-1.230 ~ 1.165	0.958	stable	4	1	4.021	-0.096	0.608	-1.288 ~ 1.096	0.874	stable	2.256
APOC3_logTG	PANSS_N_reduce_rate	1	2.031	0.811	0.438 ~ 3.624	0.0125	0.455	0.675	2.031	0.798	0.467 ~ 3.596	0.0112	stable	0.5	1	0.543	2.035	0.812	0.441 ~ 3.629	0.0124	stable	4	0	3.039	2.031	0.811	0.438 ~ 3.624	0.0125	stable	2.59
APOC3_logTG	PANSS_N_reduce_rate	2	0.931	0.584	-0.215 ~ 2.077	0.111	0.0032	0.258	0.931	0.61	-0.264 ~ 2.126	0.127	stable	0.5	0	0.045	0.931	0.584	-0.215 ~ 2.077	0.111	stable	4	3	4.563	0.696	0.575	-0.432 ~ 1.824	0.226	stable	2.256
APOC3_logTG	PANSS_G_reduce_rate	1	1.225	0.705	-0.160 ~ 2.610	0.083	0.813	0.778	1.225	0.687	-0.121 ~ 2.571	0.075	stable	0.5	0	0.026	1.225	0.705	-0.160 ~ 2.610	0.083	stable	4	0	3.753	1.225	0.705	-0.160 ~ 2.610	0.083	stable	2.59
APOC3_logTG	PANSS_G_reduce_rate	2	-0.09	0.492	-1.055 ~ 0.875	0.855	0.0936	0.0412	-0.09	0.507	-1.084 ~ 0.904	0.859	stable	0.5	0	0.043	-0.09	0.492	-1.055 ~ 0.875	0.855	stable	4	1	4.52	-0.203	0.489	-1.163 ~ 0.757	0.678	stable	2.256
APOC3_TC	PANSS_reduce_rate	1	0.95	1.08	-1.170 ~ 3.071	0.379	0.724	0.938	0.95	1.086	-1.177 ~ 3.078	0.382	stable	0.5	0	0.119	0.95	1.08	-1.170 ~ 3.071	0.379	stable	4	0	2.681	0.95	1.08	-1.170 ~ 3.071	0.379	stable	2.59
APOC3_TC	PANSS_reduce_rate	2	0.087	0.767	-1.417 ~ 1.592	0.909	0.000782	0.423	0.087	0.777	-1.435 ~ 1.610	0.911	stable	0.5	0	0.057	0.087	0.767	-1.417 ~ 1.592	0.909	stable	4	0	3.211	0.087	0.767	-1.417 ~ 1.592	0.909	stable	2.257
APOC3_TC	PANSS_P_reduce_rate	1	0.4	0.879	-1.327 ~ 2.126	0.649	0.646	0.324	0.4	0.858	-1.282 ~ 2.081	0.641	stable	0.5	0	0.383	0.4	0.879	-1.327 ~ 2.126	0.649	stable	4	0	3.438	0.4	0.879	-1.327 ~ 2.126	0.649	stable	2.59
APOC3_TC	PANSS_P_reduce_rate	2	-0.081	0.612	-1.281 ~ 1.120	0.895	0.0176	0.0774	-0.081	0.635	-1.326 ~ 1.165	0.899	stable	0.5	0	0.091	-0.081	0.612	-1.281 ~ 1.120	0.895	stable	4	1	4.023	-0.136	0.609	-1.330 ~ 1.059	0.824	stable	2.257
APOC3_TC	PANSS_N_reduce_rate	1	1.347	0.82	-0.264 ~ 2.957	0.101	0.496	0.801	1.347	0.843	-0.305 ~ 2.998	0.111	stable	0.5	1	0.599	1.364	0.821	-0.248 ~ 2.976	0.097	stable	4	0	2.944	1.347	0.82	-0.264 ~ 2.957	0.101	stable	2.59
APOC3_TC	PANSS_N_reduce_rate	2	0.687	0.586	-0.462 ~ 1.837	0.241	0.00241	0.205	0.687	0.61	-0.509 ~ 1.883	0.26	stable	0.5	0	0.044	0.687	0.586	-0.462 ~ 1.837	0.241	stable	4	3	4.582	0.466	0.577	-0.665 ~ 1.597	0.419	stable	2.257
APOC3_TC	PANSS_G_reduce_rate	1	0.396	0.713	-1.004 ~ 1.795	0.579	0.816	0.888	0.396	0.727	-1.029 ~ 1.820	0.586	stable	0.5	0	0.023	0.396	0.713	-1.004 ~ 1.795	0.579	stable	4	0	3.789	0.396	0.713	-1.004 ~ 1.795	0.579	stable	2.59
APOC3_TC	PANSS_G_reduce_rate	2	-0.198	0.493	-1.166 ~ 0.769	0.688	0.0978	0.0355	-0.198	0.494	-1.166 ~ 0.769	0.688	stable	0.5	0	0.043	-0.198	0.493	-1.166 ~ 0.769	0.688	stable	4	1	4.515	-0.245	0.49	-1.206 ~ 0.716	0.617	stable	2.257
With prediabetics, diabetes (Group=1) or not (Group=2)
GCK_Glucose	PANSS_reduce_rate	1	-0.958	1.549	-4.008 ~ 2.092	0.537	0.675	0.486	-0.958	1.55	-3.996 ~ 2.079	0.537	stable	0.5	0	0.054	-0.958	1.549	-4.008 ~ 2.092	0.537	stable	4	0	3.519	-0.958	1.549	-4.008 ~ 2.092	0.537	stable	2.674
GCK_Glucose	PANSS_reduce_rate	2	-1.762	0.673	-3.082 ~ -0.442	0.00894	4e-05	0.116	-1.762	0.651	-3.037 ~ -0.487	0.00684	stable	0.5	0	0.037	-1.762	0.673	-3.082 ~ -0.442	0.00894	stable	4	0	3.205	-1.762	0.673	-3.082 ~ -0.442	0.00894	stable	2.298
GCK_Glucose	PANSS_P_reduce_rate	1	0.623	1.283	-1.901 ~ 3.148	0.627	0.975	0.782	0.623	1.3	-1.924 ~ 3.171	0.632	stable	0.5	0	0.166	0.623	1.283	-1.901 ~ 3.148	0.627	stable	4	0	2.959	0.623	1.283	-1.901 ~ 3.148	0.627	stable	2.674
GCK_Glucose	PANSS_P_reduce_rate	2	-1.226	0.54	-2.285 ~ -0.167	0.0233	0.00155	0.00258	-1.226	0.524	-2.254 ~ -0.198	0.0195	stable	0.5	0	0.017	-1.226	0.54	-2.285 ~ -0.167	0.0233	stable	4	1	4.065	-1.21	0.538	-2.264 ~ -0.156	0.0245	stable	2.298
GCK_Glucose	PANSS_N_reduce_rate	1	-2.33	1.15	-4.593 ~ -0.068	0.0436	0.152	0.743	-2.33	1.135	-4.556 ~ -0.105	0.0411	stable	0.5	0	0.075	-2.33	1.15	-4.593 ~ -0.068	0.0436	stable	4	0	3.557	-2.33	1.15	-4.593 ~ -0.068	0.0436	stable	2.674
GCK_Glucose	PANSS_N_reduce_rate	2	-1.477	0.517	-2.492 ~ -0.462	0.00436	0.0111	0.107	-1.477	0.511	-2.478 ~ -0.475	0.00389	stable	0.5	0	0.052	-1.477	0.517	-2.492 ~ -0.462	0.00436	stable	4	3	4.645	-1.355	0.51	-2.354 ~ -0.355	0.00794	stable	2.298
GCK_Glucose	PANSS_G_reduce_rate	1	-0.685	0.999	-2.651 ~ 1.281	0.493	0.429	0.833	-0.685	1.004	-2.653 ~ 1.282	0.495	stable	0.5	0	0.042	-0.685	0.999	-2.651 ~ 1.281	0.493	stable	4	0	3.621	-0.685	0.999	-2.651 ~ 1.281	0.493	stable	2.674
GCK_Glucose	PANSS_G_reduce_rate	2	-1.195	0.436	-2.050 ~ -0.340	0.00616	0.00964	0.00473	-1.195	0.432	-2.041 ~ -0.349	0.00567	stable	0.5	0	0.041	-1.195	0.436	-2.050 ~ -0.340	0.00616	stable	4	1	4.591	-1.271	0.434	-2.122 ~ -0.421	0.00343	stable	2.298
Gender (Male=1, Female=2)
APOC3_logTG	PANSS_reduce_rate	1	0.476	0.882	-1.254 ~ 2.206	0.589	0.000574	0.00778	0.476	0.902	-1.293 ~ 2.245	0.598	stable	0.5	0	0.014	0.476	0.882	-1.254 ~ 2.206	0.589	stable	4	0	2.99	0.476	0.882	-1.254 ~ 2.206	0.589	stable	2.408
APOC3_logTG	PANSS_reduce_rate	2	0.591	0.869	-1.115 ~ 2.296	0.497	0.0349	0.176	0.591	0.892	-1.157 ~ 2.338	0.508	stable	0.5	0	0.021	0.591	0.869	-1.115 ~ 2.296	0.497	stable	4	0	3.102	0.591	0.869	-1.115 ~ 2.296	0.497	stable	2.496
APOC3_logTG	PANSS_P_reduce_rate	1	0.248	0.7	-1.126 ~ 1.622	0.723	0.000259	1.97e-05	0.248	0.71	-1.144 ~ 1.640	0.727	stable	0.5	0	0.013	0.248	0.7	-1.126 ~ 1.622	0.723	stable	4	0	3.922	0.248	0.7	-1.126 ~ 1.622	0.723	stable	2.408
APOC3_logTG	PANSS_P_reduce_rate	2	-0.08	0.707	-1.467 ~ 1.307	0.91	0.0448	0.855	-0.08	0.723	-1.497 ~ 1.337	0.912	stable	0.5	0	0.026	-0.08	0.707	-1.467 ~ 1.307	0.91	stable	4	0	3.161	-0.08	0.707	-1.467 ~ 1.307	0.91	stable	2.496
APOC3_logTG	PANSS_N_reduce_rate	1	0.876	0.681	-0.461 ~ 2.213	0.199	0.543	0.00665	0.876	0.698	-0.491 ~ 2.244	0.209	stable	0.5	0	0.023	0.876	0.681	-0.461 ~ 2.213	0.199	stable	4	2	4.306	0.763	0.671	-0.553 ~ 2.079	0.256	stable	2.408
APOC3_logTG	PANSS_N_reduce_rate	2	1.284	0.665	-0.021 ~ 2.588	0.0537	0.00132	0.000315	1.284	0.701	-0.091 ~ 2.659	0.0675	stable	0.5	0	0.021	1.284	0.665	-0.021 ~ 2.588	0.0537	stable	4	1	4.92	1.078	0.659	-0.215 ~ 2.371	0.102	stable	2.496
APOC3_logTG	PANSS_G_reduce_rate	1	0.488	0.575	-0.640 ~ 1.616	0.396	0.0312	0.0275	0.488	0.592	-0.672 ~ 1.648	0.41	stable	0.5	0	0.025	0.488	0.575	-0.640 ~ 1.616	0.396	stable	4	1	4.626	0.331	0.57	-0.788 ~ 1.450	0.561	stable	2.408
APOC3_logTG	PANSS_G_reduce_rate	2	-0.129	0.562	-1.232 ~ 0.974	0.819	0.271	0.1	-0.129	0.58	-1.266 ~ 1.009	0.824	stable	0.5	0	0.016	-0.129	0.562	-1.232 ~ 0.974	0.819	stable	4	0	3.132	-0.129	0.562	-1.232 ~ 0.974	0.819	stable	2.496
APOC3_TC	PANSS_reduce_rate	1	0.306	0.911	-1.483 ~ 2.094	0.737	0.000613	0.00856	0.306	0.931	-1.519 ~ 2.131	0.743	stable	0.5	0	0.013	0.306	0.911	-1.483 ~ 2.094	0.737	stable	4	0	2.99	0.306	0.911	-1.483 ~ 2.094	0.737	stable	2.408
APOC3_TC	PANSS_reduce_rate	2	0.231	0.854	-1.445 ~ 1.906	0.787	0.0296	0.156	0.231	0.874	-1.482 ~ 1.944	0.792	stable	0.5	0	0.021	0.231	0.854	-1.445 ~ 1.906	0.787	stable	4	0	3.116	0.231	0.854	-1.445 ~ 1.906	0.787	stable	2.498
APOC3_TC	PANSS_P_reduce_rate	1	0.217	0.724	-1.203 ~ 1.637	0.764	0.000278	2.25e-05	0.217	0.756	-1.265 ~ 1.699	0.774	stable	0.5	0	0.013	0.217	0.724	-1.203 ~ 1.637	0.764	stable	4	0	3.923	0.217	0.724	-1.203 ~ 1.637	0.764	stable	2.408
APOC3_TC	PANSS_P_reduce_rate	2	-0.237	0.694	-1.599 ~ 1.126	0.733	0.0426	0.844	-0.237	0.71	-1.628 ~ 1.155	0.739	stable	0.5	0	0.026	-0.237	0.694	-1.599 ~ 1.126	0.733	stable	4	0	3.158	-0.237	0.694	-1.599 ~ 1.126	0.733	stable	2.498
APOC3_TC	PANSS_N_reduce_rate	1	0.633	0.705	-0.749 ~ 2.016	0.369	0.534	0.00976	0.633	0.708	-0.754 ~ 2.021	0.371	stable	0.5	0	0.022	0.633	0.705	-0.749 ~ 2.016	0.369	stable	4	2	4.327	0.553	0.693	-0.807 ~ 1.913	0.425	stable	2.408
APOC3_TC	PANSS_N_reduce_rate	2	0.98	0.653	-0.302 ~ 2.263	0.134	0.000995	0.000218	0.98	0.712	-0.415 ~ 2.375	0.169	stable	0.5	0	0.022	0.98	0.653	-0.302 ~ 2.263	0.134	stable	4	1	4.945	0.776	0.648	-0.495 ~ 2.047	0.231	stable	2.498
APOC3_TC	PANSS_G_reduce_rate	1	0.258	0.594	-0.908 ~ 1.425	0.664	0.0458	0.0429	0.258	0.595	-0.908 ~ 1.425	0.664	stable	0.5	0	0.022	0.258	0.594	-0.908 ~ 1.425	0.664	stable	4	1	4.66	0.197	0.588	-0.958 ~ 1.352	0.738	stable	2.408
APOC3_TC	PANSS_G_reduce_rate	2	-0.403	0.552	-1.486 ~ 0.681	0.466	0.235	0.118	-0.403	0.571	-1.522 ~ 0.717	0.481	stable	0.5	0	0.016	-0.403	0.552	-1.486 ~ 0.681	0.466	stable	4	0	3.119	-0.403	0.552	-1.486 ~ 0.681	0.466	stable	2.498
GCK_Glucose	PANSS_reduce_rate	1	-1.415	0.866	-3.114 ~ 0.283	0.102	0.000695	0.0239	-1.415	0.864	-3.108 ~ 0.278	0.102	stable	0.5	0	0.015	-1.415	0.866	-3.114 ~ 0.283	0.102	stable	4	0	2.945	-1.415	0.866	-3.114 ~ 0.283	0.102	stable	2.41
GCK_Glucose	PANSS_reduce_rate	2	-1.924	0.872	-3.635 ~ -0.213	0.0276	0.00787	0.265	-1.924	0.814	-3.519 ~ -0.328	0.0183	stable	0.5	0	0.021	-1.924	0.872	-3.635 ~ -0.213	0.0276	stable	4	0	3.051	-1.924	0.872	-3.635 ~ -0.213	0.0276	stable	2.492
GCK_Glucose	PANSS_P_reduce_rate	1	-0.744	0.688	-2.093 ~ 0.606	0.28	0.000279	5.94e-05	-0.744	0.688	-2.092 ~ 0.605	0.28	stable	0.5	0	0.013	-0.744	0.688	-2.093 ~ 0.606	0.28	stable	4	0	3.919	-0.744	0.688	-2.093 ~ 0.606	0.28	stable	2.41
GCK_Glucose	PANSS_P_reduce_rate	2	-1.36	0.709	-2.752 ~ 0.032	0.0555	0.0198	0.706	-1.36	0.676	-2.684 ~ -0.036	0.0443	sensitive	0.5	0	0.025	-1.36	0.709	-2.752 ~ 0.032	0.0555	stable	4	0	3.221	-1.36	0.709	-2.752 ~ 0.032	0.0555	stable	2.492
GCK_Glucose	PANSS_N_reduce_rate	1	-2.096	0.667	-3.405 ~ -0.788	0.00172	0.598	0.256	-2.096	0.648	-3.368 ~ -0.825	0.00126	stable	0.5	0	0.022	-2.096	0.667	-3.405 ~ -0.788	0.00172	stable	4	2	4.35	-1.994	0.656	-3.282 ~ -0.707	0.00243	stable	2.41
GCK_Glucose	PANSS_N_reduce_rate	2	-0.998	0.669	-2.310 ~ 0.314	0.136	0.000499	0.000478	-0.998	0.656	-2.283 ~ 0.287	0.128	stable	0.5	0	0.018	-0.998	0.669	-2.310 ~ 0.314	0.136	stable	4	1	4.987	-0.894	0.662	-2.192 ~ 0.405	0.177	stable	2.492
GCK_Glucose	PANSS_G_reduce_rate	1	-0.929	0.564	-2.037 ~ 0.178	0.1	0.0391	0.133	-0.929	0.581	-2.068 ~ 0.210	0.11	stable	0.5	0	0.025	-0.929	0.564	-2.037 ~ 0.178	0.1	stable	4	1	4.765	-1.062	0.559	-2.159 ~ 0.036	0.0579	stable	2.41
GCK_Glucose	PANSS_G_reduce_rate	2	-1.241	0.564	-2.348 ~ -0.135	0.0279	0.162	0.176	-1.241	0.539	-2.298 ~ -0.185	0.0215	stable	0.5	0	0.016	-1.241	0.564	-2.348 ~ -0.135	0.0279	stable	4	0	3.066	-1.241	0.564	-2.348 ~ -0.135	0.0279	stable	2.492
Stratified analysis in CAPEC study: PANSS percentage reduction ~ pQTL drug target GRS
First episode without antipsychotics (Group=1) or not (Group=2)
GRS_exposure	outcome	group	N_model	Beta	SE	CI	P	BP_p	Robust_Beta	Robust_SE	Robust_CI	Robust_P	HC3_label	CookD_thr	CookD_N	CookD_max	SensCook_Beta	SensCook_SE	SensCook_CI	SensCook_P	SensCook_Stability	StudDelResid_thr	StudDelResid_N	StudDelResid_max	SensSDR_Beta	SensSDR_SE	SensSDR_CI	SensSDR_P	SensSDR_Stability	VIF_mean
GCK_Glucose	PANSS_reduce_rate	1	86	-5.705	2.675	-11.042 ~ -0.368	0.0365	0.541	-5.705	3.175	-11.929 ~ 0.519	0.0768	sensitive	0.5	0	0.091	-5.705	2.675	-11.042 ~ -0.368	0.0365	stable	4	0	3.112	-5.705	2.675	-11.042 ~ -0.368	0.0365	stable	2.24
GCK_Glucose	PANSS_reduce_rate	2	192	-1.885	1.528	-4.901 ~ 1.131	0.219	0.376	-1.885	1.687	-5.191 ~ 1.421	0.265	stable	0.5	0	0.131	-1.885	1.528	-4.901 ~ 1.131	0.219	stable	4	0	2.549	-1.885	1.528	-4.901 ~ 1.131	0.219	stable	2.616
GCK_Glucose	PANSS_P_reduce_rate	1	86	-4.297	2.363	-9.011 ~ 0.417	0.0733	0.579	-4.297	2.527	-9.249 ~ 0.655	0.0935	stable	0.5	0	0.189	-4.297	2.363	-9.011 ~ 0.417	0.0733	stable	4	0	3.801	-4.297	2.363	-9.011 ~ 0.417	0.0733	stable	2.24
GCK_Glucose	PANSS_P_reduce_rate	2	192	-1.141	1.274	-3.655 ~ 1.374	0.372	0.642	-1.141	1.388	-3.861 ~ 1.580	0.412	stable	0.5	0	0.093	-1.141	1.274	-3.655 ~ 1.374	0.372	stable	4	0	2.905	-1.141	1.274	-3.655 ~ 1.374	0.372	stable	2.616
GCK_Glucose	PANSS_N_reduce_rate	1	86	-5.398	2.294	-9.973 ~ -0.822	0.0215	0.355	-5.398	2.56	-10.415 ~ -0.380	0.0386	stable	0.5	0	0.455	-5.398	2.294	-9.973 ~ -0.822	0.0215	stable	4	1	4.865	-4.727	1.995	-8.707 ~ -0.746	0.0207	stable	2.24
GCK_Glucose	PANSS_N_reduce_rate	2	192	-1.507	1.226	-3.927 ~ 0.913	0.221	0.501	-1.507	1.282	-4.020 ~ 1.005	0.241	stable	0.5	0	0.035	-1.507	1.226	-3.927 ~ 0.913	0.221	stable	4	0	2.521	-1.507	1.226	-3.927 ~ 0.913	0.221	stable	2.616
GCK_Glucose	PANSS_G_reduce_rate	1	86	-3.323	1.944	-7.201 ~ 0.555	0.0919	0.668	-3.323	2.27	-7.772 ~ 1.127	0.148	stable	0.5	0	0.088	-3.323	1.944	-7.201 ~ 0.555	0.0919	stable	4	0	3.129	-3.323	1.944	-7.201 ~ 0.555	0.0919	stable	2.24
GCK_Glucose	PANSS_G_reduce_rate	2	192	-0.946	1.113	-3.144 ~ 1.252	0.397	0.767	-0.946	1.245	-3.386 ~ 1.494	0.448	stable	0.5	0	0.189	-0.946	1.113	-3.144 ~ 1.252	0.397	stable	4	0	2.683	-0.946	1.113	-3.144 ~ 1.252	0.397	stable	2.616
Antipsychotics with stronger (Group=1) or milder metabolic effects (Group=0)
GCK_Glucose	PANSS_reduce_rate	0	160	-2.535	1.724	-5.942 ~ 0.872	0.144	0.484	-2.535	1.839	-6.139 ~ 1.070	0.17	stable	0.5	0	0.121	-2.535	1.724	-5.942 ~ 0.872	0.144	stable	4	0	2.807	-2.535	1.724	-5.942 ~ 0.872	0.144	stable	2.806
GCK_Glucose	PANSS_reduce_rate	1	118	-3.52	2.081	-7.645 ~ 0.605	0.0937	0.78	-3.52	2.086	-7.609 ~ 0.570	0.0946	stable	0.5	0	0.138	-3.52	2.081	-7.645 ~ 0.605	0.0937	stable	4	0	2.509	-3.52	2.081	-7.645 ~ 0.605	0.0937	stable	2.411
GCK_Glucose	PANSS_P_reduce_rate	0	160	-2.008	1.465	-4.904 ~ 0.888	0.173	0.428	-2.008	1.517	-4.980 ~ 0.964	0.188	stable	0.5	0	0.084	-2.008	1.465	-4.904 ~ 0.888	0.173	stable	4	1	4.26	-2.038	1.469	-4.941 ~ 0.864	0.167	stable	2.806
GCK_Glucose	PANSS_P_reduce_rate	1	118	-2.239	1.858	-5.921 ~ 1.444	0.231	0.326	-2.239	1.872	-5.908 ~ 1.431	0.234	stable	0.5	0	0.188	-2.239	1.858	-5.921 ~ 1.444	0.231	stable	4	0	2.628	-2.239	1.858	-5.921 ~ 1.444	0.231	stable	2.411
GCK_Glucose	PANSS_N_reduce_rate	0	160	-2.494	1.394	-5.248 ~ 0.261	0.0757	0.176	-2.494	1.426	-5.289 ~ 0.302	0.0825	stable	0.5	0	0.225	-2.494	1.394	-5.248 ~ 0.261	0.0757	stable	4	1	5.069	-2.242	1.291	-4.794 ~ 0.310	0.0846	stable	2.806
GCK_Glucose	PANSS_N_reduce_rate	1	118	-2.946	1.896	-6.706 ~ 0.813	0.123	0.993	-2.946	1.893	-6.657 ~ 0.764	0.123	stable	0.5	0	0.067	-2.946	1.896	-6.706 ~ 0.813	0.123	stable	4	0	2.84	-2.946	1.896	-6.706 ~ 0.813	0.123	stable	2.411
GCK_Glucose	PANSS_G_reduce_rate	0	160	-1.163	1.214	-3.562 ~ 1.237	0.34	0.275	-1.163	1.328	-3.765 ~ 1.439	0.383	stable	0.5	0	0.169	-1.163	1.214	-3.562 ~ 1.237	0.34	stable	4	0	2.657	-1.163	1.214	-3.562 ~ 1.237	0.34	stable	2.806
GCK_Glucose	PANSS_G_reduce_rate	1	118	-2.181	1.648	-5.448 ~ 1.087	0.189	0.943	-2.181	1.76	-5.630 ~ 1.269	0.218	stable	0.5	0	0.098	-2.181	1.648	-5.448 ~ 1.087	0.189	stable	4	0	2.853	-2.181	1.648	-5.448 ~ 1.087	0.189	stable	2.411
With prediabetics, diabetes (Group=1) or not (Group=2)
GCK_Glucose	PANSS_reduce_rate	2	234	-2.953	1.43	-5.771 ~ -0.135	0.04	0.697	-2.953	1.497	-5.887 ~ -0.020	0.0497	stable	0.5	0	0.108	-2.953	1.43	-5.771 ~ -0.135	0.04	stable	4	0	3.248	-2.953	1.43	-5.771 ~ -0.135	0.04	stable	2.57
GCK_Glucose	PANSS_reduce_rate	1	44	-7.514	3.978	-15.649 ~ 0.621	0.0689	0.493	-	-	-	-	stable	0.5	0	0.158	-7.514	3.978	-15.649 ~ 0.621	0.0689	stable	4	0	2.955	-7.514	3.978	-15.649 ~ 0.621	0.0689	stable	2.337
GCK_Glucose	PANSS_P_reduce_rate	2	234	-2.32	1.245	-4.773 ~ 0.133	0.0637	0.907	-2.32	1.219	-4.710 ~ 0.070	0.0584	stable	0.5	0	0.076	-2.32	1.245	-4.773 ~ 0.133	0.0637	stable	4	1	4.304	-2.32	1.245	-4.773 ~ 0.133	0.0637	stable	2.57
GCK_Glucose	PANSS_P_reduce_rate	1	44	-4.611	3.008	-10.764 ~ 1.543	0.136	0.648	-	-	-	-	stable	0.5	0	0.259	-4.611	3.008	-10.764 ~ 1.543	0.136	stable	4	0	2.692	-4.611	3.008	-10.764 ~ 1.543	0.136	stable	2.337
GCK_Glucose	PANSS_N_reduce_rate	2	234	-2.6	1.2	-4.965 ~ -0.235	0.0313	0.319	-2.6	1.237	-5.025 ~ -0.175	0.0368	stable	0.5	0	0.129	-2.6	1.2	-4.965 ~ -0.235	0.0313	stable	4	1	4.546	-2.537	1.206	-4.913 ~ -0.160	0.0366	stable	2.57
GCK_Glucose	PANSS_N_reduce_rate	1	44	-5.196	3.038	-11.408 ~ 1.017	0.0979	0.198	-	-	-	-	stable	0.5	0	0.175	-5.196	3.038	-11.408 ~ 1.017	0.0979	stable	4	0	2.222	-5.196	3.038	-11.408 ~ 1.017	0.0979	stable	2.337
GCK_Glucose	PANSS_G_reduce_rate	2	234	-1.339	1.034	-3.377 ~ 0.698	0.196	0.744	-1.339	1.089	-3.474 ~ 0.795	0.22	stable	0.5	0	0.138	-1.339	1.034	-3.377 ~ 0.698	0.196	stable	4	0	3.028	-1.339	1.034	-3.377 ~ 0.698	0.196	stable	2.57
GCK_Glucose	PANSS_G_reduce_rate	1	44	-5.915	3.141	-12.339 ~ 0.508	0.0697	0.612	-	-	-	-	stable	0.5	0	0.444	-5.915	3.141	-12.339 ~ 0.508	0.0697	stable	4	0	2.398	-5.915	3.141	-12.339 ~ 0.508	0.0697	stable	2.337
Gender (Male=1, Female=2)
GCK_Glucose	PANSS_reduce_rate	1	123	-4.506	1.998	-8.468 ~ -0.545	0.0262	0.71	-4.506	2.267	-8.949 ~ -0.063	0.0494	stable	0.5	0	0.099	-4.506	1.998	-8.468 ~ -0.545	0.0262	stable	4	0	3.429	-4.506	1.998	-8.468 ~ -0.545	0.0262	stable	2.091
GCK_Glucose	PANSS_reduce_rate	2	155	-0.955	1.79	-4.494 ~ 2.583	0.594	0.0846	-0.955	1.965	-4.806 ~ 2.895	0.627	stable	0.5	0	0.139	-0.955	1.79	-4.494 ~ 2.583	0.594	stable	4	0	2.588	-0.955	1.79	-4.494 ~ 2.583	0.594	stable	2.771
GCK_Glucose	PANSS_P_reduce_rate	1	123	-3.746	1.643	-7.003 ~ -0.489	0.0246	0.329	-3.746	1.753	-7.182 ~ -0.311	0.0348	stable	0.5	0	0.074	-3.746	1.643	-7.003 ~ -0.489	0.0246	stable	4	0	2.834	-3.746	1.643	-7.003 ~ -0.489	0.0246	stable	2.091
GCK_Glucose	PANSS_P_reduce_rate	2	155	-0.073	1.559	-3.155 ~ 3.010	0.963	0.352	-0.073	1.64	-3.286 ~ 3.141	0.965	stable	0.5	0	0.12	-0.073	1.559	-3.155 ~ 3.010	0.963	stable	4	1	4.599	-0.196	1.585	-3.329 ~ 2.938	0.902	stable	2.771
GCK_Glucose	PANSS_N_reduce_rate	1	123	-3.423	1.595	-6.584 ~ -0.261	0.0341	0.356	-3.423	1.61	-6.577 ~ -0.268	0.0358	stable	0.5	0	0.072	-3.423	1.595	-6.584 ~ -0.261	0.0341	stable	4	0	2.631	-3.423	1.595	-6.584 ~ -0.261	0.0341	stable	2.091
GCK_Glucose	PANSS_N_reduce_rate	2	155	-1.507	1.523	-4.518 ~ 1.503	0.324	0.019	-1.507	1.683	-4.807 ~ 1.792	0.372	stable	0.5	0	0.215	-1.507	1.523	-4.518 ~ 1.503	0.324	stable	4	1	4.711	-1.467	1.418	-4.270 ~ 1.336	0.303	stable	2.771
GCK_Glucose	PANSS_G_reduce_rate	1	123	-1.698	1.425	-4.522 ~ 1.127	0.236	0.643	-1.698	1.557	-4.749 ~ 1.354	0.278	stable	0.5	0	0.076	-1.698	1.425	-4.522 ~ 1.127	0.236	stable	4	0	3.351	-1.698	1.425	-4.522 ~ 1.127	0.236	stable	2.091
GCK_Glucose	PANSS_G_reduce_rate	2	155	-1.083	1.359	-3.770 ~ 1.604	0.427	0.136	-1.083	1.498	-4.019 ~ 1.852	0.471	stable	0.5	0	0.163	-1.083	1.359	-3.770 ~ 1.604	0.427	stable	4	0	2.498	-1.083	1.359	-3.770 ~ 1.604	0.427	stable	2.771
Joint associations between APOC3, GCK GRSs and TG, glucose, PANSS percentage reduction in the CAPOC study.
Outcome	Group	Beta	SE	CI	P	BP_p	White_p	Robust_Beta	Robust_SE	Robust_CI	Robust_P	HC3_label	CookD_thr	CookD_N	CookD_max	SensCook_Beta	SensCook_SE	SensCook_CI	SensCook_P	SensCook_Stability	StudDelResid_thr	StudDelResid_N	StudDelResid_max	SensSDR_Beta	SensSDR_SE	SensSDR_CI	SensSDR_P	SensSDR_Stability	VIF_mean
Glucose	APOC3 GRS higher	0.972	0.804	-0.605 ~ 2.549	0.227	0.00196	0.000529	0.972	0.811	-0.617 ~ 2.561	0.231	stable	0.5	0	0.026	0.972	0.804	-0.605 ~ 2.549	0.227	stable	4	0	3.815	0.972	0.804	-0.605 ~ 2.549	0.227	stable	2.237
Glucose	GCK GRS higher	-0.002	0.805	-1.581 ~ 1.577	0.998	0.00196	0.000529	-0.002	0.837	-1.642 ~ 1.638	0.998	stable	0.5	0	0.026	-0.002	0.805	-1.581 ~ 1.577	0.998	stable	4	0	3.815	-0.002	0.805	-1.581 ~ 1.577	0.998	stable	2.237
Glucose	Both higher	0.187	0.824	-1.428 ~ 1.803	0.82	0.00196	0.000529	0.187	0.835	-1.449 ~ 1.824	0.822	stable	0.5	0	0.026	0.187	0.824	-1.428 ~ 1.803	0.82	stable	4	0	3.815	0.187	0.824	-1.428 ~ 1.803	0.82	stable	2.237
TG	APOC3 GRS higher	-9.213	3.186	-15.460 ~ -2.965	0.00387	0.00577	4.49e-07	-9.213	3.294	-15.670 ~ -2.756	0.00521	stable	0.5	0	0.021	-9.213	3.186	-15.460 ~ -2.965	0.00387	stable	4	8	4.405	-8.659	3.087	-14.713 ~ -2.606	0.00507	stable	2.237
TG	GCK GRS higher	-0.83	3.19	-7.085 ~ 5.425	0.795	0.00577	4.49e-07	-0.83	3.326	-7.349 ~ 5.689	0.803	stable	0.5	0	0.021	-0.83	3.19	-7.085 ~ 5.425	0.795	stable	4	8	4.405	0.06	3.09	-6.001 ~ 6.120	0.985	sensitive	2.237
TG	Both higher	-11.225	3.264	-17.626 ~ -4.823	0.000596	0.00577	4.49e-07	-11.225	3.212	-17.521 ~ -4.929	0.000485	stable	0.5	0	0.021	-11.225	3.264	-17.626 ~ -4.823	0.000596	stable	4	8	4.405	-10.81	3.163	-17.013 ~ -4.607	0.000644	stable	2.237
PANSS_reduce_rate	APOC3 GRS higher	0.57	1.7458	-2.854 ~ 3.994	0.744	1.43e-05	0.814	0.57	1.74	-2.840 ~ 3.980	0.743	stable	0.5	0	0.018	0.57	1.746	-2.854 ~ 3.994	0.744	stable	4	0	3.156	0.57	1.746	-2.854 ~ 3.994	0.744	stable	2.237
PANSS_reduce_rate	GCK GRS higher	-3.463	1.74791	-6.891 ~ -0.035	0.0477	1.43e-05	0.814	-3.463	1.768	-6.929 ~ 0.003	0.0503	sensitive	0.5	0	0.018	-3.463	1.748	-6.891 ~ -0.035	0.0477	stable	4	0	3.156	-3.463	1.748	-6.891 ~ -0.035	0.0477	stable	2.237
PANSS_reduce_rate	Both higher	-2.882	1.78872	-6.389 ~ 0.626	0.107	1.43e-05	0.814	-2.882	1.74	-6.291 ~ 0.528	0.0978	stable	0.5	0	0.018	-2.882	1.789	-6.389 ~ 0.626	0.107	stable	4	0	3.156	-2.882	1.789	-6.389 ~ 0.626	0.107	stable	2.237
PANSS_P_reduce_rate	APOC3 GRS higher	0.608	1.40082	-2.139 ~ 3.355	0.664	0.0002	0.00492	0.608	1.397	-2.131 ~ 3.347	0.664	stable	0.5	0	0.02	0.608	1.401	-2.139 ~ 3.355	0.664	stable	4	0	3.915	0.608	1.401	-2.139 ~ 3.355	0.664	stable	2.237
PANSS_P_reduce_rate	GCK GRS higher	-1.954	1.40252	-4.704 ~ 0.797	0.164	0.0002	0.00492	-1.954	1.422	-4.740 ~ 0.833	0.17	stable	0.5	0	0.02	-1.954	1.403	-4.704 ~ 0.797	0.164	stable	4	0	3.915	-1.954	1.403	-4.704 ~ 0.797	0.164	stable	2.237
PANSS_P_reduce_rate	Both higher	-2.168	1.43526	-4.983 ~ 0.647	0.131	0.0002	0.00492	-2.168	1.383	-4.878 ~ 0.542	0.117	stable	0.5	0	0.02	-2.168	1.435	-4.983 ~ 0.647	0.131	stable	4	0	3.915	-2.168	1.435	-4.983 ~ 0.647	0.131	stable	2.237
PANSS_N_reduce_rate	APOC3 GRS higher	0.868	1.34116	-1.762 ~ 3.498	0.518	0.00541	0.0993	0.868	1.321	-1.721 ~ 3.457	0.511	stable	0.5	0	0.013	0.868	1.341	-1.762 ~ 3.498	0.518	stable	4	3	4.855	0.653	1.323	-1.941 ~ 3.248	0.621	stable	2.237
PANSS_N_reduce_rate	GCK GRS higher	-3.075	1.34279	-5.709 ~ -0.442	0.0221	0.00541	0.0993	-3.075	1.326	-5.674 ~ -0.477	0.0205	stable	0.5	0	0.013	-3.075	1.343	-5.709 ~ -0.442	0.0221	stable	4	3	4.855	-3.091	1.325	-5.689 ~ -0.492	0.0198	stable	2.237
PANSS_N_reduce_rate	Both higher	-2.045	1.37414	-4.740 ~ 0.650	0.137	0.00541	0.0993	-2.045	1.404	-4.797 ~ 0.707	0.145	stable	0.5	0	0.013	-2.045	1.374	-4.740 ~ 0.650	0.137	stable	4	3	4.855	-2.071	1.356	-4.730 ~ 0.588	0.127	stable	2.237
PANSS_G_reduce_rate	APOC3 GRS higher	0.003	1.13257	-2.218 ~ 2.224	0.998	0.00838	0.386	0.003	1.143	-2.237 ~ 2.243	0.998	stable	0.5	0	0.014	0.003	1.133	-2.218 ~ 2.224	0.998	stable	4	1	4.779	-0.209	1.128	-2.421 ~ 2.002	0.853	sensitive	2.237
PANSS_G_reduce_rate	GCK GRS higher	-2.202	1.13394	-4.426 ~ 0.022	0.0523	0.00838	0.386	-2.202	1.163	-4.482 ~ 0.078	0.0585	stable	0.5	0	0.014	-2.202	1.134	-4.426 ~ 0.022	0.0523	stable	4	1	4.779	-2.41	1.129	-4.623 ~ -0.196	0.0329	stable	2.237
PANSS_G_reduce_rate	Both higher	-2.146	1.16042	-4.422 ~ 0.129	0.0645	0.00838	0.386	-2.146	1.137	-4.375 ~ 0.083	0.0593	stable	0.5	0	0.014	-2.146	1.16	-4.422 ~ 0.129	0.0645	stable	4	1	4.779	-2.355	1.155	-4.620 ~ -0.089	0.0417	stable	2.237
Interactive associations between APOC3, GCK GRSs and TG, glucose, PANSS percentage reduction in the CAPOC study.
outcome	Beta	SE	CI	P	BP_p	White_p	Robust_Beta	Robust_SE	Robust_CI	Robust_P	HC3_label	CookD_thr	CookD_N	CookD_max	SensCook_Beta	SensCook_SE	SensCook_CI	SensCook_P	SensCook_Stability	StudDelResid_thr	StudDelResid_N	StudDelResid_max	SensSDR_Beta	SensSDR_SE	SensSDR_CI	SensSDR_P	SensSDR_PctChg	SensSDR_Stability	VIF_mean
Glucose	-0.359	0.281	-0.911 ~ 0.193	0.202	0.00182	0.000509	-0.359	0.309	-0.965 ~ 0.247	0.245	stable	0.5	0	0.026	-0.359	0.281	-0.911 ~ 0.193	0.202	stable	4	0	3.848	-0.359	0.281	-0.911 ~ 0.193	0.202	0	stable	2.073
TG	-0.845	1.113	-3.026 ~ 1.337	0.448	0.00243	1.2e-07	-0.845	1.123	-3.046 ~ 1.357	0.452	stable	0.5	0	0.022	-0.845	1.113	-3.026 ~ 1.337	0.448	stable	4	7	4.442	-1.004	1.082	-3.126 ~ 1.118	0.353	18.9	stable	2.073
PANSS_reduce_rate	0.233	0.612	-0.967 ~ 1.432	0.704	2.41e-05	0.778	0.233	0.599	-0.941 ~ 1.407	0.698	stable	0.5	0	0.018	0.233	0.612	-0.967 ~ 1.432	0.704	stable	4	0	3.147	0.233	0.612	-0.967 ~ 1.432	0.704	0	stable	2.073
PANSS_P_reduce_rate	0.052	0.491	-0.911 ~ 1.015	0.916	0.000319	0.00285	0.052	0.482	-0.892 ~ 0.996	0.914	stable	0.5	0	0.02	0.052	0.491	-0.911 ~ 1.015	0.916	stable	4	0	3.935	0.052	0.491	-0.911 ~ 1.015	0.916	0	stable	2.073
PANSS_N_reduce_rate	0.298	0.469	-0.622 ~ 1.218	0.525	0.0116	0.146	0.298	0.468	-0.619 ~ 1.216	0.524	stable	0.5	0	0.013	0.298	0.469	-0.622 ~ 1.218	0.525	stable	4	3	4.74	0.202	0.463	-0.707 ~ 1.111	0.663	32.3	stable	2.073
PANSS_G_reduce_rate	0.019	0.397	-0.759 ~ 0.797	0.962	0.0174	0.394	0.019	0.408	-0.780 ~ 0.818	0.963	stable	0.5	0	0.016	0.019	0.397	-0.759 ~ 0.797	0.962	stable	4	1	4.803	0.135	0.395	-0.640 ~ 0.910	0.733	620.5	stable	2.073
Joint associations between APOC3, GCK GRSs and TC, glucose, PANSS percentage reduction in the CAPOC study.
outcome	contrast	Beta	SE	CI	P_raw	P	BP_p	White_p	Robust_Beta	Robust_SE	Robust_CI	Robust_P	HC3_label	CookD_thr	CookD_N	CookD_max	SensCook_Beta	SensCook_SE	SensCook_CI	SensCook_P	SensCook_Stability	StudDelResid_thr	StudDelResid_N	StudDelResid_max	SensSDR_Beta	SensSDR_SE	SensSDR_CI	SensSDR_P	SensSDR_Stability	VIF_mean
Glucose	APOC3 GRS higher	1.24	0.818	-0.365 ~ 2.845	0.129816	0.13	0.00398	0.00048	1.24	0.83	-0.386 ~ 2.867	0.135	stable	0.5	0	0.026	1.24	0.818	-0.365 ~ 2.845	0.13	stable	4	0	3.811	1.24	0.818	-0.365 ~ 2.845	0.13	stable	2.237
Glucose	GCK GRS higher	0.343	0.865	-1.355 ~ 2.040	0.692256	0.692	0.00398	0.00048	0.343	0.883	-1.387 ~ 2.073	0.698	stable	0.5	0	0.026	0.343	0.865	-1.355 ~ 2.040	0.692	stable	4	0	3.811	0.343	0.865	-1.355 ~ 2.040	0.692	stable	2.237
Glucose	Both higher	0.287	0.833	-1.346 ~ 1.920	0.730423	0.73	0.00398	0.00048	0.287	0.853	-1.384 ~ 1.958	0.737	stable	0.5	0	0.026	0.287	0.833	-1.346 ~ 1.920	0.73	stable	4	0	3.811	0.287	0.833	-1.346 ~ 1.920	0.73	stable	2.237
TC	APOC3 GRS higher	-4.385	2.067	-8.439 ~ -0.331	0.0340376	0.034	0.277	0.00208	-4.385	2.114	-8.528 ~ -0.242	0.0382	stable	0.5	0	0.043	-4.385	2.067	-8.439 ~ -0.331	0.034	stable	4	0	3.394	-4.385	2.067	-8.439 ~ -0.331	0.034	stable	2.237
TC	GCK GRS higher	0.065	2.186	-4.223 ~ 4.352	0.976404	0.976	0.277	0.00208	0.065	2.25	-4.346 ~ 4.475	0.977	stable	0.5	0	0.043	0.065	2.186	-4.223 ~ 4.352	0.976	stable	4	0	3.394	0.065	2.186	-4.223 ~ 4.352	0.976	stable	2.237
TC	Both higher	-1.997	2.103	-6.121 ~ 2.127	0.34249	0.342	0.277	0.00208	-1.997	2.148	-6.206 ~ 2.212	0.353	stable	0.5	0	0.043	-1.997	2.103	-6.121 ~ 2.127	0.342	stable	4	0	3.394	-1.997	2.103	-6.121 ~ 2.127	0.342	stable	2.237
PANSS_reduce_rate	APOC3 GRS higher	2.09	1.776	-1.394 ~ 5.574	0.239523	0.24	7.49e-05	0.795	2.09	1.764	-1.367 ~ 5.547	0.236	stable	0.5	0	0.018	2.09	1.776	-1.394 ~ 5.574	0.24	stable	4	0	3.167	2.09	1.776	-1.394 ~ 5.574	0.24	stable	2.237
PANSS_reduce_rate	GCK GRS higher	-2.936	1.879	-6.620 ~ 0.748	0.118197	0.118	7.49e-05	0.795	-2.936	1.873	-6.608 ~ 0.736	0.117	stable	0.5	0	0.018	-2.936	1.879	-6.620 ~ 0.748	0.118	stable	4	0	3.167	-2.936	1.879	-6.620 ~ 0.748	0.118	stable	2.237
PANSS_reduce_rate	Both higher	-1.662	1.807	-5.206 ~ 1.882	0.357975	0.358	7.49e-05	0.795	-1.662	1.796	-5.183 ~ 1.860	0.355	stable	0.5	0	0.018	-1.662	1.807	-5.206 ~ 1.882	0.358	stable	4	0	3.167	-1.662	1.807	-5.206 ~ 1.882	0.358	stable	2.237
PANSS_P_reduce_rate	APOC3 GRS higher	1.361	1.426	-1.435 ~ 4.157	0.340006	0.34	0.000827	0.00528	1.361	1.413	-1.409 ~ 4.131	0.336	stable	0.5	0	0.02	1.361	1.426	-1.435 ~ 4.157	0.34	stable	4	0	3.896	1.361	1.426	-1.435 ~ 4.157	0.34	stable	2.237
PANSS_P_reduce_rate	GCK GRS higher	-1.87	1.508	-4.826 ~ 1.087	0.215118	0.215	0.000827	0.00528	-1.87	1.496	-4.802 ~ 1.063	0.212	stable	0.5	0	0.02	-1.87	1.508	-4.826 ~ 1.087	0.215	stable	4	0	3.896	-1.87	1.508	-4.826 ~ 1.087	0.215	stable	2.237
PANSS_P_reduce_rate	Both higher	-1.314	1.45	-4.158 ~ 1.530	0.365049	0.365	0.000827	0.00528	-1.314	1.424	-4.104 ~ 1.476	0.356	stable	0.5	0	0.02	-1.314	1.45	-4.158 ~ 1.530	0.365	stable	4	0	3.896	-1.314	1.45	-4.158 ~ 1.530	0.365	stable	2.237
PANSS_N_reduce_rate	APOC3 GRS higher	1.936	1.364	-0.739 ~ 4.610	0.155978	0.156	0.00388	0.0821	1.936	1.347	-0.705 ~ 4.576	0.151	stable	0.5	0	0.013	1.936	1.364	-0.739 ~ 4.610	0.156	stable	4	3	4.821	1.69	1.346	-0.949 ~ 4.329	0.209	stable	2.237
PANSS_N_reduce_rate	GCK GRS higher	-3.285	1.442	-6.114 ~ -0.457	0.0228235	0.0228	0.00388	0.0821	-3.285	1.424	-6.076 ~ -0.495	0.0211	stable	0.5	0	0.013	-3.285	1.442	-6.114 ~ -0.457	0.0228	stable	4	3	4.821	-3.315	1.423	-6.106 ~ -0.524	0.0199	stable	2.237
PANSS_N_reduce_rate	Both higher	-0.725	1.387	-3.445 ~ 1.996	0.601409	0.601	0.00388	0.0821	-0.725	1.419	-3.506 ~ 2.057	0.61	stable	0.5	0	0.013	-0.725	1.387	-3.445 ~ 1.996	0.601	stable	4	3	4.821	-0.797	1.369	-3.482 ~ 1.888	0.561	stable	2.237
PANSS_G_reduce_rate	APOC3 GRS higher	1.16	1.153	-1.101 ~ 3.420	0.314496	0.314	0.0249	0.313	1.16	1.162	-1.118 ~ 3.437	0.318	stable	0.5	0	0.014	1.16	1.153	-1.101 ~ 3.420	0.314	stable	4	1	4.736	0.922	1.148	-1.329 ~ 3.173	0.422	stable	2.237
PANSS_G_reduce_rate	GCK GRS higher	-1.57	1.219	-3.960 ~ 0.821	0.197929	0.198	0.0249	0.313	-1.57	1.223	-3.967 ~ 0.828	0.2	stable	0.5	0	0.014	-1.57	1.219	-3.960 ~ 0.821	0.198	stable	4	1	4.736	-1.799	1.214	-4.179 ~ 0.581	0.138	stable	2.237
PANSS_G_reduce_rate	Both higher	-1.415	1.173	-3.714 ~ 0.885	0.227687	0.228	0.0249	0.313	-1.415	1.18	-3.728 ~ 0.898	0.231	stable	0.5	0	0.014	-1.415	1.173	-3.714 ~ 0.885	0.228	stable	4	1	4.736	-1.656	1.168	-3.946 ~ 0.634	0.156	stable	2.237
Interactive associations between APOC3, GCK GRSs and TC, glucose, PANSS percentage reduction in the CAPOC study.
outcome	Beta	SE	CI	P	BP_p	White_p	Robust_Beta	Robust_SE	Robust_CI	Robust_P	HC3_label	CookD_thr	CookD_N	CookD_max	SensCook_Beta	SensCook_SE	SensCook_CI	SensCook_P	SensCook_Stability	StudDelResid_thr	StudDelResid_N	StudDelResid_max	SensSDR_Beta	SensSDR_SE	SensSDR_CI	SensSDR_P	SensSDR_Stability	VIF_mean
Glucose	-0.237	0.291	-0.807 ~ 0.333	0.415	0.00137	0.000307	-0.237	0.316	-0.857 ~ 0.383	0.454	stable	0.5	0	0.026	-0.237	0.291	-0.807 ~ 0.333	0.415	stable	4	0	3.861	-0.237	0.291	-0.807 ~ 0.333	0.415	stable	2.073
TC	-0.149	0.734	-1.589 ~ 1.292	0.84	0.343	0.00264	-0.149	0.692	-1.505 ~ 1.208	0.83	stable	0.5	0	0.042	-0.149	0.734	-1.589 ~ 1.292	0.84	stable	4	0	3.378	-0.149	0.734	-1.589 ~ 1.292	0.84	stable	2.073
PANSS_reduce_rate	0.605	0.631	-0.633 ~ 1.843	0.338	1.06e-05	0.785	0.605	0.639	-0.647 ~ 1.857	0.344	stable	0.5	0	0.018	0.605	0.631	-0.633 ~ 1.843	0.338	stable	4	0	3.156	0.605	0.631	-0.633 ~ 1.843	0.338	stable	2.073
PANSS_P_reduce_rate	0.316	0.507	-0.678 ~ 1.310	0.533	0.000201	0.00233	0.316	0.515	-0.694 ~ 1.326	0.54	stable	0.5	0	0.02	0.316	0.507	-0.678 ~ 1.310	0.533	stable	4	0	3.938	0.316	0.507	-0.678 ~ 1.310	0.533	stable	2.073
PANSS_N_reduce_rate	0.647	0.484	-0.303 ~ 1.597	0.182	0.00396	0.154	0.647	0.505	-0.343 ~ 1.638	0.2	stable	0.5	0	0.013	0.647	0.484	-0.303 ~ 1.597	0.182	stable	4	3	4.719	0.55	0.479	-0.389 ~ 1.488	0.251	stable	2.073
PANSS_G_reduce_rate	0.253	0.41	-0.551 ~ 1.056	0.537	0.0117	0.456	0.253	0.424	-0.579 ~ 1.084	0.552	stable	0.5	0	0.014	0.253	0.41	-0.551 ~ 1.056	0.537	stable	4	1	4.827	0.29	0.407	-0.509 ~ 1.089	0.477	stable	2.073
Notes:
BP_p, P value from the Breusch–Pagan test for heteroskedasticity; White_p, P value from the White test for heteroskedasticity;
Robust_Beta, regression coefficient estimated with a heteroskedasticity-robust (HC3) sandwich variance–covariance estimator (implemented as lmtest::coeftest() with sandwich::vcovHC(type = “HC3”)); Robust_SE, HC3 sandwich robust standard error of the coefficient;
Robust_CI, 95% confidence interval based on the HC3 sandwich robust standard error; Robust_P, P value based on the HC3 sandwich robust standard error;
HC3_label, qualitative concordance between the conventional and HC3-robust estimates (“stable” when the direction, 95% CI overlap, and statistical significance are consistent; otherwise “sensitive”);
CookD_thr, prespecified threshold for Cook’s distance (here 0.5); CookD_N, number of observations with Cook’s distance greater than the threshold; CookD_max, maximum Cook’s distance in the model;
SensCook_Beta, coefficient estimate after excluding observations with Cook’s distance above the threshold; SensCook_SE, standard error of the coefficient after excluding those observations;
SensCook_CI, 95% confidence interval after excluding those observations; SensCook_P, P value after excluding those observations; SensCook_Stability, qualitative classification of sensitivity to Cook’s-distance outliers (“stable” vs “sensitive”);
StudDelResid_thr, prespecified threshold for studentized deleted residuals (here |r*| = 4.0); StudDelResid_N, number of observations with |studentized deleted residual| greater than the threshold;
StudDelResid_max, maximum absolute studentized deleted residual; SensSDR_Beta, coefficient estimate after excluding observations with |studentized deleted residual| above the threshold;
SensSDR_SE, standard error of the coefficient after excluding those observations; SensSDR_CI, 95% confidence interval after excluding those observations; SensSDR_P, P value after excluding those observations;
SensSDR_Stability, qualitative classification of sensitivity to studentized-residual outliers (“stable” vs “sensitive”);
VIF_mean, mean variance inflation factor across covariates as an overall measure of multicollinearity.
