# Supplementary material for: Lipid-lowering and glucose-lowering drug targets differentially modulate antipsychotic treatment efficacy in schizophrenia
Source: Cell Rep Med. 2026 Mar 17;7(3):102653. doi: 10.1016/j.xcrm.2026.102653 (PMC13006399; doi:10.1016/j.xcrm.2026.102653)
Supplement: Table S13. Heteroskedasticity test of logistic regressions, related to Figures 2–4 [file mmc5.xlsx]

## Sheet: Sheet1
Table S13. Heteroskedasticity test of logistic regressions. Related to Figures 2-4.
CAPOC study: Conventional analysis: Better antipsychotic efficacy ~ lipid or glucose
Trait	Outcome	OR	OR_SE	CI	P	Robust_OR	Robust_SE	Robust_CI	Robust_P	HC3_label	CookD_thr	CookD_N	CookD_max	SensCook_OR	SensCook_SE	SensCook_CI	SensCook_P	SensCook_Stability	StudDelResid_thr	StudDelResid_N	StudDelResid_max	SensSDR_OR	SensSDR_SE	SensSDR_CI	SensSDR_P	SensSDR_Stability	VIF_mean
Glucose	PANSS_reduce_rate	0.998	0.003	0.991 ~ 1.004	0.501	0.998	0.003	0.991 ~ 1.004	0.497	stable	0.5	0	0.043	0.998	0.003	0.991 ~ 1.004	0.501	stable	4	0	1.906	0.998	0.003	0.991 ~ 1.004	0.501	stable	1.076
Glucose	PANSS_P_reduce_rate	0.997	0.003	0.990 ~ 1.004	0.386	0.997	0.003	0.990 ~ 1.004	0.385	stable	0.5	0	0.024	0.997	0.003	0.990 ~ 1.004	0.386	stable	4	0	1.722	0.997	0.003	0.990 ~ 1.004	0.386	stable	1.076
Glucose	PANSS_N_reduce_rate	0.995	0.003	0.988 ~ 1.001	0.126	0.995	0.003	0.988 ~ 1.001	0.126	stable	0.5	0	0.02	0.995	0.003	0.988 ~ 1.001	0.126	stable	4	0	1.695	0.995	0.003	0.988 ~ 1.001	0.126	stable	1.076
Glucose	PANSS_G_reduce_rate	0.997	0.003	0.990 ~ 1.004	0.391	0.997	0.003	0.990 ~ 1.004	0.387	stable	0.5	0	0.002	0.997	0.003	0.990 ~ 1.004	0.391	stable	4	0	1.736	0.997	0.003	0.990 ~ 1.004	0.391	stable	1.076
TC	PANSS_reduce_rate	0.998	0.001	0.995 ~ 1.000	0.0813	0.998	0.001	0.995 ~ 1.000	0.0794	stable	0.5	0	0.042	0.998	0.001	0.995 ~ 1.000	0.0813	stable	4	0	1.895	0.998	0.001	0.995 ~ 1.000	0.0813	stable	1.079
TC	PANSS_P_reduce_rate	0.998	0.001	0.995 ~ 1.001	0.157	0.998	0.001	0.995 ~ 1.001	0.156	stable	0.5	0	0.023	0.998	0.001	0.995 ~ 1.001	0.157	stable	4	0	1.727	0.998	0.001	0.995 ~ 1.001	0.157	stable	1.079
TC	PANSS_N_reduce_rate	1.001	0.001	0.998 ~ 1.004	0.525	1.001	0.001	0.998 ~ 1.004	0.525	stable	0.5	0	0.02	1.001	0.001	0.998 ~ 1.004	0.525	stable	4	0	1.751	1.001	0.001	0.998 ~ 1.004	0.525	stable	1.079
TC	PANSS_G_reduce_rate	1	0.001	0.997 ~ 1.003	0.994	1	0.001	0.997 ~ 1.003	0.994	stable	0.5	0	0.002	1	0.001	0.997 ~ 1.003	0.994	stable	4	0	1.709	1	0.001	0.997 ~ 1.003	0.994	stable	1.079
TG	PANSS_reduce_rate	1.001	0.001	1.000 ~ 1.003	0.135	1.001	0.001	1.000 ~ 1.003	0.137	stable	0.5	0	0.042	1.001	0.001	1.000 ~ 1.003	0.135	stable	4	0	1.882	1.001	0.001	1.000 ~ 1.003	0.135	stable	1.078
TG	PANSS_P_reduce_rate	1.001	0.001	0.999 ~ 1.003	0.257	1.001	0.001	0.999 ~ 1.003	0.263	stable	0.5	0	0.023	1.001	0.001	0.999 ~ 1.003	0.257	stable	4	0	1.749	1.001	0.001	0.999 ~ 1.003	0.257	stable	1.078
TG	PANSS_N_reduce_rate	1	0.001	0.998 ~ 1.002	0.843	1	0.001	0.998 ~ 1.002	0.843	stable	0.5	0	0.02	1	0.001	0.998 ~ 1.002	0.843	stable	4	0	1.711	1	0.001	0.998 ~ 1.002	0.843	stable	1.078
TG	PANSS_G_reduce_rate	1	0.001	0.998 ~ 1.002	0.931	1	0.001	0.998 ~ 1.002	0.931	stable	0.5	0	0.002	1	0.001	0.998 ~ 1.002	0.931	stable	4	0	1.708	1	0.001	0.998 ~ 1.002	0.931	stable	1.078
CAPOC study: Better antipsychotic efficacy ~ genetically-predicted lipid or glucose
Trait	Outcome	OR	OR_SE	CI	P	Robust_OR	Robust_SE	Robust_CI	Robust_P	HC3_label	CookD_thr	CookD_N	CookD_max	SensCook_OR	SensCook_SE	SensCook_CI	SensCook_P	SensCook_Stability	StudDelResid_thr	StudDelResid_N	StudDelResid_max	SensSDR_OR	SensSDR_SE	SensSDR_CI	SensSDR_P	SensSDR_Stability	VIF_mean
GRS_pred_Glucose	PANSS_reduce_rate	1.054	0.0237	1.006 ~ 1.104	0.02671	1.054	0.0241	1.005 ~ 1.105	0.02927	stable	0.5	0	0.057	1.054	0.0237	1.006 ~ 1.104	0.02671	stable	4	0	2.031	1.054	0.0237	1.006 ~ 1.104	0.02671	stable	1.227
GRS_pred_Glucose	PANSS_P_reduce_rate	1.0151	0.0235	0.969 ~ 1.063	0.5233	1.0151	0.0239	0.969 ~ 1.064	0.5304	stable	0.5	0	0.05	1.0151	0.0235	0.969 ~ 1.063	0.5233	stable	4	0	1.806	1.0151	0.0235	0.969 ~ 1.063	0.5233	stable	1.227
GRS_pred_Glucose	PANSS_N_reduce_rate	1.0604	0.0235	1.013 ~ 1.110	0.01276	1.0604	0.024	1.012 ~ 1.111	0.01443	stable	0.5	0	0.082	1.0604	0.0235	1.013 ~ 1.110	0.01276	stable	4	0	1.924	1.0604	0.0235	1.013 ~ 1.110	0.01276	stable	1.227
GRS_pred_Glucose	PANSS_G_reduce_rate	1.0477	0.0237	1.000 ~ 1.097	0.04911	1.0477	0.0238	1.000 ~ 1.098	0.05088	sensitive	0.5	0	0.1	1.0477	0.0237	1.000 ~ 1.097	0.04911	stable	4	0	1.995	1.0477	0.0237	1.000 ~ 1.097	0.04911	stable	1.227
GRS_pred_TG	PANSS_reduce_rate	0.993	0.00513818	0.983 ~ 1.003	0.1869	0.993	0.0053	0.983 ~ 1.003	0.1914	stable	0.5	0	0.057	0.993	0.0053	0.983 ~ 1.003	0.1869	stable	4	0	1.94	0.993	0.0053	0.983 ~ 1.003	0.1869	stable	1.243
GRS_pred_TG	PANSS_P_reduce_rate	1.0005	0.00535466	0.990 ~ 1.011	0.9232	1.0005	0.0053	0.990 ~ 1.011	0.9238	stable	0.5	0	0.05	1.0005	0.0052	0.990 ~ 1.011	0.9232	stable	4	0	1.801	1.0005	0.0052	0.990 ~ 1.011	0.9232	stable	1.243
GRS_pred_TG	PANSS_N_reduce_rate	0.9785	0.00547506	0.968 ~ 0.989	3.974e-05	0.9785	0.0053	0.968 ~ 0.989	4.55e-05	stable	0.5	0	0.083	0.9785	0.0053	0.968 ~ 0.989	3.974e-05	stable	4	0	1.927	0.9785	0.0053	0.968 ~ 0.989	3.974e-05	stable	1.243
GRS_pred_TG	PANSS_G_reduce_rate	0.9986	0.00536539	0.988 ~ 1.009	0.7925	0.9986	0.0053	0.988 ~ 1.009	0.7946	stable	0.5	0	0.1	0.9986	0.0053	0.988 ~ 1.009	0.7925	stable	4	0	1.995	0.9986	0.0053	0.988 ~ 1.009	0.7925	stable	1.243
GRS_pred_TC	PANSS_reduce_rate	0.9904	0.0056	0.980 ~ 1.001	0.08496	0.9904	0.0057	0.979 ~ 1.002	0.09107	stable	0.5	0	0.056	0.9904	0.0056	0.980 ~ 1.001	0.08496	stable	4	0	1.942	0.9904	0.0056	0.980 ~ 1.001	0.08496	stable	1.197
GRS_pred_TC	PANSS_P_reduce_rate	0.9953	0.0056	0.984 ~ 1.006	0.3946	0.9953	0.0057	0.984 ~ 1.006	0.4056	stable	0.5	0	0.051	0.9953	0.0056	0.984 ~ 1.006	0.3946	stable	4	0	1.79	0.9953	0.0056	0.984 ~ 1.006	0.3946	stable	1.197
GRS_pred_TC	PANSS_N_reduce_rate	0.9964	0.0055	0.986 ~ 1.007	0.5114	0.9964	0.0057	0.985 ~ 1.007	0.5194	stable	0.5	0	0.081	0.9964	0.0055	0.986 ~ 1.007	0.5114	stable	4	0	1.92	0.9964	0.0055	0.986 ~ 1.007	0.5114	stable	1.197
GRS_pred_TC	PANSS_G_reduce_rate	0.9947	0.0056	0.984 ~ 1.006	0.3465	0.9947	0.0057	0.984 ~ 1.006	0.354	stable	0.5	0	0.099	0.9947	0.0056	0.984 ~ 1.006	0.3465	stable	4	0	1.99	0.9947	0.0056	0.984 ~ 1.006	0.3465	stable	1.197
CAPOC study: Better antipsychotic efficacy ~ Lipid- or glucose- lowering drug target GRS
Trait	Outcome	OR	OR_SE	OR_CI	P	Robust_OR	Robust_SE	Robust_CI	Robust_P	HC3_label	CookD_thr	CookD_N	CookD_max	StudDelResid_thr	StudDelResid_N	StudDelResid_max	SensCook_OR	SensCook_SE	SensCook_CI	SensCook_P	SensCook_Stability	SensSDR_OR	SensSDR_SE	SensSDR_CI	SensSDR_P	SensSDR_Stability	VIF_mean
GCK_Glucose	PANSS_reduce_rate	0.917	0.045	0.839 ~ 1.002	0.0563	0.917	0.046	0.839 ~ 1.003	0.0585	stable	0.5	0	0.056	4	0	1.959	0.917	0.045	0.839 ~ 1.002	0.0563	stable	0.917	0.045	0.839 ~ 1.002	0.0563	stable	1.136
GCK_Glucose	PANSS_P_reduce_rate	0.896	0.045	0.820 ~ 0.978	0.0143	0.896	0.045	0.819 ~ 0.979	0.0153	stable	0.5	0	0.05	4	0	1.832	0.896	0.045	0.820 ~ 0.978	0.0143	stable	0.896	0.045	0.820 ~ 0.978	0.0143	stable	1.136
GCK_Glucose	PANSS_N_reduce_rate	0.901	0.045	0.826 ~ 0.984	0.0208	0.901	0.045	0.825 ~ 0.985	0.0223	stable	0.5	0	0.081	4	0	1.914	0.901	0.045	0.826 ~ 0.984	0.0208	stable	0.901	0.045	0.826 ~ 0.984	0.0208	stable	1.136
GCK_Glucose	PANSS_G_reduce_rate	0.912	0.045	0.834 ~ 0.996	0.041	0.912	0.046	0.833 ~ 0.997	0.0435	stable	0.5	0	0.099	4	0	1.987	0.912	0.045	0.834 ~ 0.996	0.041	stable	0.912	0.045	0.834 ~ 0.996	0.041	stable	1.136
ABCB11_Glucose	PANSS_reduce_rate	0.987	0.045	0.903 ~ 1.078	0.772	0.987	0.046	0.903 ~ 1.079	0.774	stable	0.5	0	0.057	4	0	1.96	0.987	0.045	0.903 ~ 1.078	0.772	stable	0.987	0.045	0.903 ~ 1.078	0.772	stable	1.135
ABCB11_Glucose	PANSS_P_reduce_rate	0.961	0.045	0.880 ~ 1.049	0.376	0.961	0.045	0.880 ~ 1.050	0.38	stable	0.5	0	0.05	4	0	1.806	0.961	0.045	0.880 ~ 1.049	0.376	stable	0.961	0.045	0.880 ~ 1.049	0.376	stable	1.135
ABCB11_Glucose	PANSS_N_reduce_rate	1.003	0.045	0.919 ~ 1.095	0.939	1.003	0.045	0.918 ~ 1.097	0.94	stable	0.5	0	0.082	4	0	1.922	1.003	0.045	0.919 ~ 1.095	0.939	stable	1.003	0.045	0.919 ~ 1.095	0.939	stable	1.135
ABCB11_Glucose	PANSS_G_reduce_rate	0.934	0.045	0.855 ~ 1.020	0.129	0.934	0.045	0.854 ~ 1.021	0.132	stable	0.5	0	0.101	4	0	2.003	0.934	0.045	0.855 ~ 1.020	0.129	stable	0.934	0.045	0.855 ~ 1.020	0.129	stable	1.135
ABCA1_HDL	PANSS_reduce_rate	1.084	0.0451122	0.992 ~ 1.185	0.0741	1.084	0.046	0.992 ~ 1.186	0.0761	stable	0.5	0	0.057	4	0	1.939	1.084	0.045	0.992 ~ 1.185	0.0741	stable	1.084	0.045	0.992 ~ 1.185	0.0741	stable	1.135
ABCA1_HDL	PANSS_P_reduce_rate	0.997	0.0447397	0.913 ~ 1.089	0.952	0.997	0.045	0.913 ~ 1.090	0.953	stable	0.5	0	0.05	4	0	1.797	0.997	0.045	0.913 ~ 1.089	0.952	stable	0.997	0.045	0.913 ~ 1.089	0.952	stable	1.135
ABCA1_HDL	PANSS_N_reduce_rate	1.156	0.0446039	1.059 ~ 1.263	0.00126	1.156	0.045	1.058 ~ 1.263	0.00135	stable	0.5	0	0.082	4	0	1.921	1.156	0.045	1.059 ~ 1.263	0.00126	stable	1.156	0.045	1.059 ~ 1.263	0.00126	stable	1.135
ABCA1_HDL	PANSS_G_reduce_rate	1.044	0.0449886	0.955 ~ 1.140	0.342	1.044	0.046	0.955 ~ 1.141	0.346	stable	0.5	0	0.1	4	0	1.994	1.044	0.045	0.955 ~ 1.140	0.342	stable	1.044	0.045	0.955 ~ 1.140	0.342	stable	1.135
CETP_HDL	PANSS_reduce_rate	1.021	0.0454326	0.934 ~ 1.116	0.65	1.021	0.046	0.933 ~ 1.117	0.654	stable	0.5	0	0.057	4	0	1.981	1.021	0.046	0.934 ~ 1.116	0.65	stable	1.021	0.046	0.934 ~ 1.116	0.65	stable	1.136
CETP_HDL	PANSS_P_reduce_rate	1.04	0.0451797	0.952 ~ 1.137	0.384	1.04	0.046	0.951 ~ 1.138	0.388	stable	0.5	0	0.05	4	0	1.822	1.04	0.045	0.952 ~ 1.137	0.384	stable	1.04	0.045	0.952 ~ 1.137	0.384	stable	1.136
CETP_HDL	PANSS_N_reduce_rate	1.043	0.0450416	0.954 ~ 1.139	0.356	1.043	0.045	0.954 ~ 1.140	0.359	stable	0.5	0	0.082	4	0	1.92	1.043	0.045	0.954 ~ 1.139	0.356	stable	1.043	0.045	0.954 ~ 1.139	0.356	stable	1.136
CETP_HDL	PANSS_G_reduce_rate	1.04	0.0453939	0.952 ~ 1.137	0.383	1.04	0.046	0.951 ~ 1.138	0.388	stable	0.5	0	0.1	4	0	1.992	1.04	0.045	0.952 ~ 1.137	0.383	stable	1.04	0.045	0.952 ~ 1.137	0.383	stable	1.136
LDLR_HDL	PANSS_reduce_rate	1.037	0.0447078	0.949 ~ 1.133	0.418	1.037	0.045	0.949 ~ 1.133	0.419	stable	0.5	0	0.056	4	0	1.966	1.037	0.045	0.949 ~ 1.133	0.418	stable	1.037	0.045	0.949 ~ 1.133	0.418	stable	1.135
LDLR_HDL	PANSS_P_reduce_rate	0.998	0.0444315	0.914 ~ 1.090	0.966	0.998	0.045	0.914 ~ 1.090	0.966	stable	0.5	0	0.05	4	0	1.798	0.998	0.045	0.914 ~ 1.090	0.966	stable	0.998	0.045	0.914 ~ 1.090	0.966	stable	1.135
LDLR_HDL	PANSS_N_reduce_rate	1.007	0.0442664	0.922 ~ 1.099	0.878	1.007	0.045	0.921 ~ 1.100	0.88	stable	0.5	0	0.082	4	0	1.922	1.007	0.045	0.922 ~ 1.099	0.878	stable	1.007	0.045	0.922 ~ 1.099	0.878	stable	1.135
LDLR_HDL	PANSS_G_reduce_rate	1.03	0.0446421	0.943 ~ 1.125	0.517	1.03	0.045	0.943 ~ 1.125	0.517	stable	0.5	0	0.1	4	0	1.99	1.03	0.045	0.943 ~ 1.125	0.517	stable	1.03	0.045	0.943 ~ 1.125	0.517	stable	1.135
LPL_HDL	PANSS_reduce_rate	1.077	0.0444341	0.985 ~ 1.177	0.102	1.077	0.046	0.985 ~ 1.178	0.104	stable	0.5	0	0.056	4	0	1.953	1.077	0.045	0.985 ~ 1.177	0.102	stable	1.077	0.045	0.985 ~ 1.177	0.102	stable	1.135
LPL_HDL	PANSS_P_reduce_rate	1.048	0.0443308	0.959 ~ 1.144	0.3	1.048	0.045	0.958 ~ 1.145	0.305	stable	0.5	0	0.051	4	0	1.779	1.048	0.045	0.959 ~ 1.144	0.3	stable	1.048	0.045	0.959 ~ 1.144	0.3	stable	1.135
LPL_HDL	PANSS_N_reduce_rate	1.009	0.044126	0.924 ~ 1.101	0.84	1.009	0.045	0.923 ~ 1.103	0.842	stable	0.5	0	0.082	4	0	1.921	1.009	0.045	0.924 ~ 1.101	0.84	stable	1.009	0.045	0.924 ~ 1.101	0.84	stable	1.135
LPL_HDL	PANSS_G_reduce_rate	1.022	0.0443551	0.936 ~ 1.117	0.627	1.022	0.045	0.936 ~ 1.116	0.626	stable	0.5	0	0.1	4	0	1.99	1.022	0.045	0.936 ~ 1.117	0.627	stable	1.022	0.045	0.936 ~ 1.117	0.627	stable	1.135
APOB_LDL	PANSS_reduce_rate	1.01	0.045	0.924 ~ 1.103	0.831	1.01	0.045	0.924 ~ 1.103	0.832	stable	0.5	0	0.057	4	0	1.958	1.01	0.045	0.924 ~ 1.103	0.831	stable	1.01	0.045	0.924 ~ 1.103	0.831	stable	1.135
APOB_LDL	PANSS_P_reduce_rate	1.029	0.045	0.943 ~ 1.124	0.517	1.029	0.045	0.943 ~ 1.124	0.519	stable	0.5	0	0.05	4	0	1.807	1.029	0.045	0.943 ~ 1.124	0.517	stable	1.029	0.045	0.943 ~ 1.124	0.517	stable	1.135
APOB_LDL	PANSS_N_reduce_rate	1.051	0.045	0.963 ~ 1.147	0.265	1.051	0.045	0.963 ~ 1.147	0.266	stable	0.5	0	0.081	4	0	1.912	1.051	0.045	0.963 ~ 1.147	0.265	stable	1.051	0.045	0.963 ~ 1.147	0.265	stable	1.135
APOB_LDL	PANSS_G_reduce_rate	0.985	0.045	0.902 ~ 1.076	0.741	0.985	0.045	0.902 ~ 1.076	0.742	stable	0.5	0	0.101	4	0	1.999	0.985	0.045	0.902 ~ 1.076	0.741	stable	0.985	0.045	0.902 ~ 1.076	0.741	stable	1.135
APOB_TC	PANSS_reduce_rate	0.947	0.0452498	0.866 ~ 1.035	0.226	0.947	0.046	0.865 ~ 1.036	0.231	stable	0.5	0	0.056	4	0	2.011	0.947	0.045	0.866 ~ 1.035	0.226	stable	0.947	0.045	0.866 ~ 1.035	0.226	stable	1.135
APOB_TC	PANSS_P_reduce_rate	0.92	0.0448975	0.842 ~ 1.005	0.0638	0.92	0.046	0.841 ~ 1.006	0.0673	stable	0.5	0	0.051	4	0	1.851	0.92	0.045	0.842 ~ 1.005	0.0638	stable	0.92	0.045	0.842 ~ 1.005	0.0638	stable	1.135
APOB_TC	PANSS_N_reduce_rate	0.926	0.0447078	0.848 ~ 1.012	0.0892	0.926	0.046	0.847 ~ 1.013	0.095	stable	0.5	0	0.081	4	0	1.911	0.926	0.045	0.848 ~ 1.012	0.0892	stable	0.926	0.045	0.848 ~ 1.012	0.0892	stable	1.135
APOB_TC	PANSS_G_reduce_rate	0.927	0.0451235	0.848 ~ 1.014	0.0961	0.927	0.046	0.847 ~ 1.015	0.101	stable	0.5	0	0.098	4	0	1.982	0.927	0.045	0.848 ~ 1.014	0.0961	stable	0.927	0.045	0.848 ~ 1.014	0.0961	stable	1.135
APOC3_TC	PANSS_reduce_rate	0.981	0.0455514	0.899 ~ 1.071	0.674	0.981	0.045	0.899 ~ 1.071	0.674	stable	0.5	0	0.057	4	0	1.956	0.981	0.045	0.899 ~ 1.071	0.674	stable	0.981	0.045	0.899 ~ 1.071	0.674	stable	1.136
APOC3_TC	PANSS_P_reduce_rate	1.022	0.0452188	0.937 ~ 1.115	0.628	1.022	0.045	0.936 ~ 1.115	0.629	stable	0.5	0	0.05	4	0	1.789	1.022	0.044	0.937 ~ 1.115	0.628	stable	1.022	0.044	0.937 ~ 1.115	0.628	stable	1.136
APOC3_TC	PANSS_N_reduce_rate	0.945	0.0452723	0.866 ~ 1.030	0.199	0.945	0.045	0.865 ~ 1.031	0.204	stable	0.5	0	0.083	4	0	1.932	0.945	0.044	0.866 ~ 1.030	0.199	stable	0.945	0.044	0.866 ~ 1.030	0.199	stable	1.136
APOC3_TC	PANSS_G_reduce_rate	0.965	0.0454418	0.885 ~ 1.054	0.43	0.965	0.045	0.885 ~ 1.053	0.429	stable	0.5	0	0.101	4	0	2.001	0.965	0.045	0.885 ~ 1.054	0.43	stable	0.965	0.045	0.885 ~ 1.054	0.43	stable	1.136
LDLR_TC	PANSS_reduce_rate	0.969	0.0453087	0.888 ~ 1.057	0.478	0.969	0.046	0.886 ~ 1.059	0.489	stable	0.5	0	0.057	4	0	1.941	0.969	0.044	0.888 ~ 1.057	0.478	stable	0.969	0.044	0.888 ~ 1.057	0.478	stable	1.135
LDLR_TC	PANSS_P_reduce_rate	0.912	0.0449995	0.836 ~ 0.995	0.0376	0.912	0.045	0.835 ~ 0.996	0.0414	stable	0.5	0	0.049	4	0	1.833	0.912	0.044	0.836 ~ 0.995	0.0376	stable	0.912	0.044	0.836 ~ 0.995	0.0376	stable	1.135
LDLR_TC	PANSS_N_reduce_rate	0.958	0.0448508	0.879 ~ 1.045	0.334	0.958	0.044	0.879 ~ 1.045	0.336	stable	0.5	0	0.083	4	0	1.929	0.958	0.044	0.879 ~ 1.045	0.334	stable	0.958	0.044	0.879 ~ 1.045	0.334	stable	1.135
LDLR_TC	PANSS_G_reduce_rate	0.96	0.0452256	0.880 ~ 1.047	0.356	0.96	0.045	0.878 ~ 1.049	0.366	stable	0.5	0	0.101	4	0	2.001	0.96	0.044	0.880 ~ 1.047	0.356	stable	0.96	0.044	0.880 ~ 1.047	0.356	stable	1.135
APOC3_logTG	PANSS_reduce_rate	1.044	0.045	0.955 ~ 1.140	0.345	1.044	0.046	0.954 ~ 1.141	0.349	stable	0.5	0	0.056	4	0	1.962	1.044	0.045	0.955 ~ 1.140	0.345	stable	1.044	0.045	0.955 ~ 1.140	0.345	stable	1.135
APOC3_logTG	PANSS_P_reduce_rate	1.004	0.045	0.919 ~ 1.096	0.932	1.004	0.045	0.919 ~ 1.097	0.932	stable	0.5	0	0.05	4	0	1.797	1.004	0.045	0.919 ~ 1.096	0.932	stable	1.004	0.045	0.919 ~ 1.096	0.932	stable	1.135
APOC3_logTG	PANSS_N_reduce_rate	0.986	0.045	0.903 ~ 1.076	0.755	0.986	0.045	0.903 ~ 1.077	0.757	stable	0.5	0	0.082	4	0	1.925	0.986	0.045	0.903 ~ 1.076	0.755	stable	0.986	0.045	0.903 ~ 1.076	0.755	stable	1.135
APOC3_logTG	PANSS_G_reduce_rate	1.016	0.045	0.930 ~ 1.110	0.721	1.016	0.045	0.930 ~ 1.110	0.721	stable	0.5	0	0.1	4	0	1.992	1.016	0.045	0.930 ~ 1.110	0.721	stable	1.016	0.045	0.930 ~ 1.110	0.721	stable	1.135
CAPEC study: Better antipsychotic efficacy ~ Lipid- or glucose- lowering drug target GRS
Trait	Outcome	OR	OR_SE	OR_CI	P	Robust_OR	Robust_SE	Robust_CI	Robust_P	HC3_label	CookD_thr	CookD_N	CookD_max	SensCook_OR	SensCook_SE	SensCook_CI	SensCook_P	SensCook_Stability	StudDelResid_thr	StudDelResid_N	StudDelResid_max	SensSDR_OR	SensSDR_SE	SensSDR_CI	SensSDR_P	SensSDR_Stability	VIF_mean
GCK_Glucose	PANSS_reduce_rate	0.735	0.127499	0.570 ~ 0.941	0.0159	0.735	0.142	0.556 ~ 0.972	0.0309	stable	0.5	0	0.02	0.735	0.127	0.570 ~ 0.941	0.0159	stable	4	0	2.13	0.735	0.127	0.570 ~ 0.941	0.0159	stable	1.479
GCK_Glucose	PANSS_P_reduce_rate	0.76	0.124416	0.593 ~ 0.967	0.027	0.76	0.134	0.584 ~ 0.987	0.0397	stable	0.5	0	0.024	0.76	0.124	0.593 ~ 0.967	0.027	stable	4	0	2.003	0.76	0.124	0.593 ~ 0.967	0.027	stable	1.479
GCK_Glucose	PANSS_N_reduce_rate	0.686	0.130187	0.528 ~ 0.882	0.00377	0.686	0.145	0.517 ~ 0.910	0.00907	stable	0.5	0	0.022	0.686	0.13	0.528 ~ 0.882	0.00377	stable	4	0	2.082	0.686	0.13	0.528 ~ 0.882	0.00377	stable	1.479
GCK_Glucose	PANSS_G_reduce_rate	0.831	0.124093	0.649 ~ 1.058	0.135	0.831	0.136	0.636 ~ 1.085	0.174	stable	0.5	0	0.159	0.831	0.124	0.649 ~ 1.058	0.135	stable	4	0	1.821	0.831	0.124	0.649 ~ 1.058	0.135	stable	1.479
APOC3_logTG	PANSS_reduce_rate	1.09	0.131182	0.844 ~ 1.414	0.51	1.09	0.136	0.834 ~ 1.425	0.526	stable	0.5	0	0.025	1.09	0.131	0.844 ~ 1.414	0.51	stable	4	0	2.047	1.09	0.131	0.844 ~ 1.414	0.51	stable	1.477
APOC3_logTG	PANSS_P_reduce_rate	0.959	0.127934	0.745 ~ 1.233	0.743	0.959	0.136	0.734 ~ 1.252	0.758	stable	0.5	0	0.019	0.959	0.128	0.745 ~ 1.233	0.743	stable	4	0	1.947	0.959	0.128	0.745 ~ 1.233	0.743	stable	1.477
APOC3_logTG	PANSS_N_reduce_rate	1.208	0.132836	0.933 ~ 1.573	0.155	1.208	0.143	0.912 ~ 1.599	0.187	stable	0.5	0	0.032	1.208	0.133	0.933 ~ 1.573	0.155	stable	4	0	2.058	1.208	0.133	0.933 ~ 1.573	0.155	stable	1.477
APOC3_logTG	PANSS_G_reduce_rate	0.886	0.128877	0.687 ~ 1.141	0.35	0.886	0.136	0.679 ~ 1.157	0.376	stable	0.5	0	0.159	0.886	0.129	0.687 ~ 1.141	0.35	stable	4	0	1.82	0.886	0.129	0.687 ~ 1.141	0.35	stable	1.477
APOC3_TC	PANSS_reduce_rate	1.072	0.134818	0.824 ~ 1.401	0.606	1.072	0.147	0.804 ~ 1.428	0.635	stable	0.5	0	0.023	1.072	0.135	0.824 ~ 1.401	0.606	stable	4	0	2.047	1.072	0.135	0.824 ~ 1.401	0.606	stable	1.479
APOC3_TC	PANSS_P_reduce_rate	0.969	0.132703	0.746 ~ 1.258	0.811	0.969	0.141	0.735 ~ 1.277	0.822	stable	0.5	0	0.018	0.969	0.133	0.746 ~ 1.258	0.811	stable	4	0	1.934	0.969	0.133	0.746 ~ 1.258	0.811	stable	1.479
APOC3_TC	PANSS_N_reduce_rate	1.2	0.137477	0.918 ~ 1.578	0.185	1.2	0.15	0.894 ~ 1.610	0.225	stable	0.5	0	0.029	1.2	0.137	0.918 ~ 1.578	0.185	stable	4	0	1.994	1.2	0.137	0.918 ~ 1.578	0.185	stable	1.479
APOC3_TC	PANSS_G_reduce_rate	0.9	0.133019	0.692 ~ 1.168	0.43	0.9	0.146	0.677 ~ 1.198	0.471	stable	0.5	0	0.159	0.9	0.133	0.692 ~ 1.168	0.43	stable	4	0	1.822	0.9	0.133	0.692 ~ 1.168	0.43	stable	1.479
CAPOC study: Better antipsychotic efficacy ~ pQTL drug target GRS
Trait	Outcome	OR	OR_SE	OR_CI	P	Robust_OR	Robust_SE	Robust_CI	Robust_P	HC3_label	CookD_thr	CookD_N	CookD_max	SensCook_OR	SensCook_SE	SensCook_CI	SensCook_P	SensCook_Stability	StudDelResid_thr	StudDelResid_N	StudDelResid_max	SensSDR_OR	SensSDR_SE	SensSDR_CI	SensSDR_P	SensSDR_Stability	VIF_mean
APOC3_GNHS	PANSS_reduce_rate	1.069	0.045	0.979 ~ 1.167	0.138	1.069	0.045	0.978 ~ 1.168	0.141	stable	0.5	0	0.07	1.069	0.045	0.979 ~ 1.167	0.138	stable	4	0	1.996	1.069	0.045	0.979 ~ 1.167	0.138	stable	1.133
APOC4_GNHS	PANSS_P_reduce_rate	0.989	0.044	0.906 ~ 1.079	0.8	0.989	0.045	0.906 ~ 1.079	0.801	stable	0.5	0	0.069	0.989	0.044	0.906 ~ 1.079	0.8	stable	4	0	1.711	0.989	0.044	0.906 ~ 1.079	0.8	stable	1.133
APOC5_GNHS	PANSS_N_reduce_rate	1.113	0.045	1.020 ~ 1.215	0.0161	1.113	0.045	1.020 ~ 1.215	0.0168	stable	0.5	0	0.104	1.113	0.045	1.020 ~ 1.215	0.0161	stable	4	0	1.911	1.113	0.045	1.020 ~ 1.215	0.0161	stable	1.133
APOC6_GNHS	PANSS_G_reduce_rate	1.013	0.045	0.928 ~ 1.106	0.767	1.013	0.045	0.928 ~ 1.107	0.769	stable	0.5	0	0.12	1.013	0.045	0.928 ~ 1.106	0.767	stable	4	0	1.976	1.013	0.045	0.928 ~ 1.106	0.767	stable	1.133
GCK_WUSTL	PANSS_reduce_rate	0.966	0.045	0.884 ~ 1.055	0.437	0.966	0.046	0.883 ~ 1.056	0.443	stable	0.5	0	0.057	0.966	0.045	0.884 ~ 1.055	0.437	stable	4	0	1.971	0.966	0.045	0.884 ~ 1.055	0.437	stable	1.136
GCK_WUSTL	PANSS_P_reduce_rate	0.955	0.045	0.874 ~ 1.042	0.3	0.955	0.045	0.873 ~ 1.043	0.305	stable	0.5	0	0.05	0.955	0.045	0.874 ~ 1.042	0.3	stable	4	0	1.795	0.955	0.045	0.874 ~ 1.042	0.3	stable	1.136
GCK_WUSTL	PANSS_N_reduce_rate	0.941	0.045	0.862 ~ 1.027	0.171	0.941	0.045	0.861 ~ 1.028	0.175	stable	0.5	0	0.082	0.941	0.045	0.862 ~ 1.027	0.171	stable	4	0	1.925	0.941	0.045	0.862 ~ 1.027	0.171	stable	1.136
GCK_WUSTL	PANSS_G_reduce_rate	1.019	0.045	0.933 ~ 1.113	0.68	1.019	0.046	0.931 ~ 1.115	0.685	stable	0.5	0	0.1	1.019	0.045	0.933 ~ 1.113	0.68	stable	4	0	1.994	1.019	0.045	0.933 ~ 1.113	0.68	stable	1.136
Stratified analysis in CAPOC study: Better antipsychotic efficacy ~ pQTL drug target GRS
﻿Antipsychotics with stronger metabolic effects (Group 1) or not (Group 2)
GRS_exposure	Outcome	Group	OR	OR_SE	OR_CI	P	Robust_OR	Robust_SE	Robust_CI	Robust_P	HC3_label	CookD_thr	CookD_N	CookD_max	SensCook_OR	SensCook_SE	SensCook_CI	SensCook_P	SensCook_Stability	StudDelResid_thr	StudDelResid_N	StudDelResid_max	SensSDR_OR	SensSDR_SE	SensSDR_CI	SensSDR_P	SensSDR_Stability	VIF_mean
APOC3_logTG	PANSS_reduce_rate	1	1.079	0.064	0.951 ~ 1.223	0.237	1.079	0.065	0.950 ~ 1.225	0.244	stable	0.5	0	0.136	1.079	0.064	0.951 ~ 1.223	0.237	stable	4	0	1.851	1.079	0.064	0.951 ~ 1.223	0.237	stable	2.264
APOC3_logTG	PANSS_reduce_rate	2	1.087	0.064	0.959 ~ 1.232	0.193	1.087	0.065	0.957 ~ 1.234	0.199	stable	0.5	0	0.007	1.087	0.064	0.959 ~ 1.232	0.193	stable	4	0	2	1.087	0.064	0.959 ~ 1.232	0.193	stable	2.568
APOC3_logTG	PANSS_P_reduce_rate	1	0.983	0.064	0.868 ~ 1.115	0.793	0.983	0.065	0.866 ~ 1.117	0.796	stable	0.5	0	0.023	0.983	0.064	0.868 ~ 1.115	0.793	stable	4	0	1.696	0.983	0.064	0.868 ~ 1.115	0.793	stable	2.346
APOC3_logTG	PANSS_P_reduce_rate	2	1.015	0.063	0.897 ~ 1.149	0.814	1.015	0.064	0.895 ~ 1.151	0.817	stable	0.5	0	0.01	1.015	0.063	0.897 ~ 1.149	0.814	stable	4	0	1.891	1.015	0.063	0.897 ~ 1.149	0.814	stable	2.559
APOC3_logTG	PANSS_N_reduce_rate	1	1.14	0.064	1.005 ~ 1.292	0.0414	1.14	0.065	1.003 ~ 1.294	0.0445	stable	0.5	0	0.127	1.14	0.064	1.005 ~ 1.292	0.0414	stable	4	0	1.695	1.14	0.064	1.005 ~ 1.292	0.0414	stable	2.244
APOC3_logTG	PANSS_N_reduce_rate	2	1.169	0.064	1.032 ~ 1.325	0.0138	1.169	0.064	1.031 ~ 1.326	0.0149	stable	0.5	0	0.005	1.169	0.064	1.032 ~ 1.325	0.0138	stable	4	0	1.88	1.169	0.064	1.032 ~ 1.325	0.0138	stable	2.66
APOC3_logTG	PANSS_G_reduce_rate	1	1.072	0.064	0.946 ~ 1.216	0.276	1.072	0.065	0.944 ~ 1.218	0.283	stable	0.5	0	0.16	1.072	0.064	0.946 ~ 1.216	0.276	stable	4	0	1.775	1.072	0.064	0.946 ~ 1.216	0.276	stable	2.387
APOC3_logTG	PANSS_G_reduce_rate	2	1.021	0.064	0.901 ~ 1.156	0.745	1.021	0.065	0.899 ~ 1.159	0.749	stable	0.5	0	0.007	1.021	0.064	0.901 ~ 1.156	0.745	stable	4	0	2.014	1.021	0.064	0.901 ~ 1.156	0.745	stable	2.656
APOC3_TC	PANSS_reduce_rate	1	1.068	0.064	0.941 ~ 1.212	0.308	1.068	0.066	0.939 ~ 1.215	0.319	stable	0.5	0	0.136	1.068	0.064	0.941 ~ 1.212	0.308	stable	4	0	1.834	1.068	0.064	0.941 ~ 1.212	0.308	stable	2.263
APOC3_TC	PANSS_reduce_rate	2	1.025	0.064	0.904 ~ 1.163	0.7	1.025	0.066	0.900 ~ 1.167	0.708	stable	0.5	0	0.008	1.025	0.064	0.904 ~ 1.163	0.7	stable	4	0	2.021	1.025	0.064	0.904 ~ 1.163	0.7	stable	2.564
APOC3_TC	PANSS_P_reduce_rate	1	1.065	0.064	0.939 ~ 1.208	0.324	1.065	0.066	0.936 ~ 1.212	0.336	stable	0.5	0	0.021	1.065	0.064	0.939 ~ 1.208	0.324	stable	4	0	1.73	1.065	0.064	0.939 ~ 1.208	0.324	stable	2.361
APOC3_TC	PANSS_P_reduce_rate	2	0.975	0.064	0.860 ~ 1.105	0.692	0.975	0.066	0.857 ~ 1.109	0.701	stable	0.5	0	0.01	0.975	0.064	0.860 ~ 1.105	0.692	stable	4	0	1.908	0.975	0.064	0.860 ~ 1.105	0.692	stable	2.558
APOC3_TC	PANSS_N_reduce_rate	1	1.129	0.064	0.995 ~ 1.281	0.0588	1.129	0.066	0.992 ~ 1.285	0.0656	stable	0.5	0	0.127	1.129	0.064	0.995 ~ 1.281	0.0588	stable	4	0	1.716	1.129	0.064	0.995 ~ 1.281	0.0588	stable	2.243
APOC3_TC	PANSS_N_reduce_rate	2	1.131	0.064	0.998 ~ 1.282	0.0547	1.131	0.065	0.995 ~ 1.285	0.0597	stable	0.5	0	0.006	1.131	0.064	0.998 ~ 1.282	0.0547	stable	4	0	1.848	1.131	0.064	0.998 ~ 1.282	0.0547	stable	2.66
APOC3_TC	PANSS_G_reduce_rate	1	1.074	0.065	0.946 ~ 1.219	0.271	1.074	0.066	0.943 ~ 1.222	0.282	stable	0.5	0	0.16	1.074	0.065	0.946 ~ 1.219	0.271	stable	4	0	1.774	1.074	0.065	0.946 ~ 1.219	0.271	stable	2.386
APOC3_TC	PANSS_G_reduce_rate	2	0.949	0.064	0.837 ~ 1.077	0.417	0.949	0.066	0.835 ~ 1.080	0.429	stable	0.5	0	0.007	0.949	0.064	0.837 ~ 1.077	0.417	stable	4	0	2.044	0.949	0.064	0.837 ~ 1.077	0.417	stable	2.656
GCK_Glucose	PANSS_reduce_rate	1	0.903	0.063	0.799 ~ 1.022	0.105	0.903	0.064	0.797 ~ 1.024	0.113	stable	0.5	0	0.134	0.903	0.063	0.799 ~ 1.022	0.105	stable	4	0	1.894	0.903	0.063	0.799 ~ 1.022	0.105	stable	2.272
GCK_Glucose	PANSS_reduce_rate	2	0.956	0.065	0.842 ~ 1.087	0.495	0.956	0.065	0.841 ~ 1.087	0.496	stable	0.5	0	0.011	0.956	0.065	0.842 ~ 1.087	0.495	stable	4	0	2.041	0.956	0.065	0.842 ~ 1.087	0.495	stable	2.559
GCK_Glucose	PANSS_P_reduce_rate	1	0.896	0.063	0.793 ~ 1.013	0.0807	0.896	0.064	0.790 ~ 1.017	0.0894	stable	0.5	0	0.024	0.896	0.063	0.793 ~ 1.013	0.0807	stable	4	0	1.653	0.896	0.063	0.793 ~ 1.013	0.0807	stable	2.349
GCK_Glucose	PANSS_P_reduce_rate	2	0.921	0.065	0.811 ~ 1.046	0.203	0.921	0.065	0.811 ~ 1.046	0.204	stable	0.5	0	0.012	0.921	0.065	0.811 ~ 1.046	0.203	stable	4	0	1.917	0.921	0.065	0.811 ~ 1.046	0.203	stable	2.552
GCK_Glucose	PANSS_N_reduce_rate	1	0.922	0.063	0.816 ~ 1.043	0.197	0.922	0.064	0.814 ~ 1.046	0.207	stable	0.5	0	0.124	0.922	0.063	0.816 ~ 1.043	0.197	stable	4	0	1.737	0.922	0.063	0.816 ~ 1.043	0.197	stable	2.251
GCK_Glucose	PANSS_N_reduce_rate	2	0.89	0.065	0.784 ~ 1.010	0.0711	0.89	0.064	0.785 ~ 1.009	0.0695	stable	0.5	0	0.006	0.89	0.065	0.784 ~ 1.010	0.0711	stable	4	0	1.787	0.89	0.065	0.784 ~ 1.010	0.0711	stable	2.656
GCK_Glucose	PANSS_G_reduce_rate	1	0.919	0.063	0.813 ~ 1.040	0.18	0.919	0.065	0.809 ~ 1.044	0.195	stable	0.5	0	0.162	0.919	0.063	0.813 ~ 1.040	0.18	stable	4	0	1.789	0.919	0.063	0.813 ~ 1.040	0.18	stable	2.395
GCK_Glucose	PANSS_G_reduce_rate	2	0.917	0.065	0.807 ~ 1.042	0.182	0.917	0.065	0.808 ~ 1.041	0.18	stable	0.5	0	0.007	0.917	0.065	0.807 ~ 1.042	0.182	stable	4	0	2.044	0.917	0.065	0.807 ~ 1.042	0.182	stable	2.653
First episode without antipsychotics (Group=1) or not (Group=0)
APOC3_logTG	PANSS_reduce_rate	0	1.074	0.05	0.972 ~ 1.185	0.16	1.074	0.051	0.972 ~ 1.186	0.162	stable	0.5	0	0.037	1.074	0.05	0.972 ~ 1.185	0.16	stable	4	0	1.874	1.074	0.05	0.972 ~ 1.185	0.16	stable	2.277
APOC3_logTG	PANSS_reduce_rate	1	1.104	0.106	0.897 ~ 1.359	0.351	1.104	0.113	0.884 ~ 1.378	0.382	stable	0.5	0	0.268	1.104	0.106	0.897 ~ 1.359	0.351	stable	4	0	1.998	1.104	0.106	0.897 ~ 1.359	0.351	stable	2.282
APOC3_logTG	PANSS_P_reduce_rate	0	0.974	0.05	0.883 ~ 1.074	0.593	0.974	0.05	0.882 ~ 1.074	0.594	stable	0.5	0	0.073	0.974	0.05	0.883 ~ 1.074	0.593	stable	4	0	1.762	0.974	0.05	0.883 ~ 1.074	0.593	stable	2.238
APOC3_logTG	PANSS_P_reduce_rate	1	1.08	0.105	0.879 ~ 1.328	0.465	1.08	0.113	0.866 ~ 1.347	0.494	stable	0.5	1	1.039	1.085	0.106	0.882 ~ 1.334	0.441	stable	4	0	1.876	1.08	0.105	0.879 ~ 1.328	0.465	stable	2.272
APOC3_logTG	PANSS_N_reduce_rate	0	1.167	0.05	1.057 ~ 1.288	0.00216	1.167	0.051	1.056 ~ 1.289	0.00239	stable	0.5	0	0.013	1.167	0.05	1.057 ~ 1.288	0.00216	stable	4	0	1.782	1.167	0.05	1.057 ~ 1.288	0.00216	stable	2.368
APOC3_logTG	PANSS_N_reduce_rate	1	1.079	0.106	0.876 ~ 1.330	0.472	1.079	0.111	0.869 ~ 1.341	0.49	stable	0.5	0	0.247	1.079	0.106	0.876 ~ 1.330	0.472	stable	4	0	1.935	1.079	0.106	0.876 ~ 1.330	0.472	stable	2.282
APOC3_logTG	PANSS_G_reduce_rate	0	1.036	0.051	0.939 ~ 1.145	0.479	1.036	0.051	0.938 ~ 1.146	0.484	stable	0.5	0	0.004	1.036	0.051	0.939 ~ 1.145	0.479	stable	4	0	1.935	1.036	0.051	0.939 ~ 1.145	0.479	stable	2.455
APOC3_logTG	PANSS_G_reduce_rate	1	1.015	0.105	0.825 ~ 1.248	0.889	1.015	0.111	0.816 ~ 1.262	0.895	stable	0.5	0	0.427	1.015	0.105	0.825 ~ 1.248	0.889	stable	4	0	1.79	1.015	0.105	0.825 ~ 1.248	0.889	stable	2.273
APOC3_TC	PANSS_reduce_rate	0	1.05	0.051	0.951 ~ 1.160	0.333	1.05	0.051	0.949 ~ 1.162	0.342	stable	0.5	0	0.036	1.05	0.051	0.951 ~ 1.160	0.333	stable	4	0	1.883	1.05	0.051	0.951 ~ 1.160	0.333	stable	2.277
APOC3_TC	PANSS_reduce_rate	1	1.035	0.109	0.836 ~ 1.283	0.752	1.035	0.116	0.825 ~ 1.300	0.766	stable	0.5	0	0.246	1.035	0.109	0.836 ~ 1.283	0.752	stable	4	0	1.997	1.035	0.109	0.836 ~ 1.283	0.752	stable	2.284
APOC3_TC	PANSS_P_reduce_rate	0	1.015	0.05	0.920 ~ 1.120	0.76	1.015	0.051	0.918 ~ 1.123	0.766	stable	0.5	0	0.073	1.015	0.05	0.920 ~ 1.120	0.76	stable	4	0	1.745	1.015	0.05	0.920 ~ 1.120	0.76	stable	2.237
APOC3_TC	PANSS_P_reduce_rate	1	1.024	0.109	0.827 ~ 1.268	0.826	1.024	0.115	0.817 ~ 1.283	0.836	stable	0.5	1	0.994	1.026	0.109	0.829 ~ 1.272	0.811	stable	4	0	1.85	1.024	0.109	0.827 ~ 1.268	0.826	stable	2.273
APOC3_TC	PANSS_N_reduce_rate	0	1.143	0.05	1.036 ~ 1.262	0.00791	1.143	0.052	1.033 ~ 1.265	0.00942	stable	0.5	0	0.012	1.143	0.05	1.036 ~ 1.262	0.00791	stable	4	0	1.785	1.143	0.05	1.036 ~ 1.262	0.00791	stable	2.369
APOC3_TC	PANSS_N_reduce_rate	1	1.08	0.11	0.871 ~ 1.338	0.483	1.08	0.117	0.859 ~ 1.358	0.511	stable	0.5	0	0.237	1.08	0.11	0.871 ~ 1.338	0.483	stable	4	0	1.933	1.08	0.11	0.871 ~ 1.338	0.483	stable	2.285
APOC3_TC	PANSS_G_reduce_rate	0	1.013	0.051	0.917 ~ 1.118	0.806	1.013	0.052	0.915 ~ 1.121	0.811	stable	0.5	0	0.004	1.013	0.051	0.917 ~ 1.118	0.806	stable	4	0	1.961	1.013	0.051	0.917 ~ 1.118	0.806	stable	2.456
APOC3_TC	PANSS_G_reduce_rate	1	0.961	0.109	0.776 ~ 1.190	0.716	0.961	0.113	0.769 ~ 1.200	0.726	stable	0.5	0	0.418	0.961	0.109	0.776 ~ 1.190	0.716	stable	4	0	1.832	0.961	0.109	0.776 ~ 1.190	0.716	stable	2.275
GCK_Glucose	PANSS_reduce_rate	0	0.907	0.051	0.821 ~ 1.003	0.0562	0.907	0.051	0.821 ~ 1.003	0.0582	stable	0.5	0	0.038	0.907	0.051	0.821 ~ 1.003	0.0562	stable	4	0	1.923	0.907	0.051	0.821 ~ 1.003	0.0562	stable	2.281
GCK_Glucose	PANSS_reduce_rate	1	0.958	0.102	0.785 ~ 1.170	0.675	0.958	0.108	0.775 ~ 1.185	0.693	stable	0.5	0	0.227	0.958	0.102	0.785 ~ 1.170	0.675	stable	4	0	2.028	0.958	0.102	0.785 ~ 1.170	0.675	stable	2.281
GCK_Glucose	PANSS_P_reduce_rate	0	0.873	0.051	0.790 ~ 0.964	0.00737	0.873	0.051	0.790 ~ 0.965	0.00791	stable	0.5	0	0.074	0.873	0.051	0.790 ~ 0.964	0.00737	stable	4	0	1.818	0.873	0.051	0.790 ~ 0.964	0.00737	stable	2.239
GCK_Glucose	PANSS_P_reduce_rate	1	0.998	0.102	0.817 ~ 1.218	0.983	0.998	0.109	0.806 ~ 1.236	0.984	stable	0.5	1	0.989	1.004	0.102	0.822 ~ 1.226	0.97	sensitive	4	0	1.849	0.998	0.102	0.817 ~ 1.218	0.983	stable	2.27
GCK_Glucose	PANSS_N_reduce_rate	0	0.924	0.051	0.837 ~ 1.020	0.119	0.924	0.051	0.836 ~ 1.022	0.124	stable	0.5	0	0.015	0.924	0.051	0.837 ~ 1.020	0.119	stable	4	0	1.796	0.924	0.051	0.837 ~ 1.020	0.119	stable	2.368
GCK_Glucose	PANSS_N_reduce_rate	1	0.812	0.104	0.663 ~ 0.995	0.045	0.812	0.11	0.655 ~ 1.007	0.0583	sensitive	0.5	0	0.174	0.812	0.104	0.663 ~ 0.995	0.045	stable	4	0	1.893	0.812	0.104	0.663 ~ 0.995	0.045	stable	2.285
GCK_Glucose	PANSS_G_reduce_rate	0	0.892	0.051	0.807 ~ 0.986	0.0254	0.892	0.052	0.806 ~ 0.987	0.0268	stable	0.5	0	0.004	0.892	0.051	0.807 ~ 0.986	0.0254	stable	4	0	1.941	0.892	0.051	0.807 ~ 0.986	0.0254	stable	2.457
GCK_Glucose	PANSS_G_reduce_rate	1	0.981	0.101	0.804 ~ 1.196	0.847	0.981	0.108	0.793 ~ 1.213	0.857	stable	0.5	0	0.413	0.981	0.101	0.804 ~ 1.196	0.847	stable	4	0	1.792	0.981	0.101	0.804 ~ 1.196	0.847	stable	2.272
Hyperlipemia (Group=1) or not (Group=2)
APOC3_logTG	PANSS_reduce_rate	1	1.151	0.081	0.982 ~ 1.349	0.0824	1.151	0.082	0.979 ~ 1.353	0.0877	stable	0.5	0	0.014	1.151	0.081	0.982 ~ 1.349	0.0824	stable	4	0	1.777	1.151	0.081	0.982 ~ 1.349	0.0824	stable	2.637
APOC3_logTG	PANSS_reduce_rate	2	1.061	0.054	0.954 ~ 1.180	0.277	1.061	0.055	0.953 ~ 1.182	0.281	stable	0.5	0	0.111	1.061	0.054	0.954 ~ 1.180	0.277	stable	4	0	2.21	1.061	0.054	0.954 ~ 1.180	0.277	stable	2.327
APOC3_logTG	PANSS_P_reduce_rate	1	1.03	0.08	0.881 ~ 1.204	0.712	1.03	0.082	0.878 ~ 1.208	0.718	stable	0.5	0	0.018	1.03	0.08	0.881 ~ 1.204	0.712	stable	4	0	1.7	1.03	0.08	0.881 ~ 1.204	0.712	stable	2.731
APOC3_logTG	PANSS_P_reduce_rate	2	0.989	0.054	0.890 ~ 1.100	0.839	0.989	0.055	0.889 ~ 1.101	0.841	stable	0.5	0	0.086	0.989	0.054	0.890 ~ 1.100	0.839	stable	4	0	1.716	0.989	0.054	0.890 ~ 1.100	0.839	stable	2.266
APOC3_logTG	PANSS_N_reduce_rate	1	1.235	0.082	1.051 ~ 1.450	0.0103	1.235	0.083	1.048 ~ 1.454	0.0116	stable	0.5	0	0.011	1.235	0.082	1.051 ~ 1.450	0.0103	stable	4	0	1.929	1.235	0.082	1.051 ~ 1.450	0.0103	stable	2.753
APOC3_logTG	PANSS_N_reduce_rate	2	1.128	0.054	1.014 ~ 1.255	0.0262	1.128	0.055	1.013 ~ 1.256	0.028	stable	0.5	0	0.122	1.128	0.054	1.014 ~ 1.255	0.0262	stable	4	0	1.939	1.128	0.054	1.014 ~ 1.255	0.0262	stable	2.292
APOC3_logTG	PANSS_G_reduce_rate	1	1.161	0.081	0.990 ~ 1.361	0.0655	1.161	0.083	0.988 ~ 1.365	0.0702	stable	0.5	0	0.012	1.161	0.081	0.990 ~ 1.361	0.0655	stable	4	0	1.852	1.161	0.081	0.990 ~ 1.361	0.0655	stable	2.738
APOC3_logTG	PANSS_G_reduce_rate	2	0.993	0.054	0.892 ~ 1.105	0.895	0.993	0.055	0.891 ~ 1.106	0.896	stable	0.5	0	0.13	0.993	0.054	0.892 ~ 1.105	0.895	stable	4	0	1.786	0.993	0.054	0.892 ~ 1.105	0.895	stable	2.358
APOC3_TC	PANSS_reduce_rate	1	1.075	0.081	0.917 ~ 1.261	0.374	1.075	0.085	0.910 ~ 1.269	0.394	stable	0.5	0	0.012	1.075	0.081	0.917 ~ 1.261	0.374	stable	4	0	1.722	1.075	0.081	0.917 ~ 1.261	0.374	stable	2.634
APOC3_TC	PANSS_reduce_rate	2	1.038	0.055	0.933 ~ 1.156	0.489	1.038	0.055	0.932 ~ 1.157	0.494	stable	0.5	0	0.111	1.038	0.055	0.933 ~ 1.156	0.489	stable	4	0	2.204	1.038	0.055	0.933 ~ 1.156	0.489	stable	2.327
APOC3_TC	PANSS_P_reduce_rate	1	1.002	0.081	0.856 ~ 1.174	0.978	1.002	0.084	0.851 ~ 1.181	0.979	stable	0.5	0	0.017	1.002	0.081	0.856 ~ 1.174	0.978	stable	4	0	1.683	1.002	0.081	0.856 ~ 1.174	0.978	stable	2.73
APOC3_TC	PANSS_P_reduce_rate	2	1.028	0.054	0.924 ~ 1.143	0.611	1.028	0.055	0.923 ~ 1.145	0.616	stable	0.5	0	0.086	1.028	0.054	0.924 ~ 1.143	0.611	stable	4	0	1.74	1.028	0.054	0.924 ~ 1.143	0.611	stable	2.265
APOC3_TC	PANSS_N_reduce_rate	1	1.185	0.083	1.007 ~ 1.394	0.0406	1.185	0.085	1.004 ~ 1.399	0.0451	stable	0.5	0	0.012	1.185	0.083	1.007 ~ 1.394	0.0406	stable	4	0	1.91	1.185	0.083	1.007 ~ 1.394	0.0406	stable	2.751
APOC3_TC	PANSS_N_reduce_rate	2	1.105	0.054	0.993 ~ 1.229	0.0672	1.105	0.055	0.991 ~ 1.231	0.0726	stable	0.5	0	0.122	1.105	0.054	0.993 ~ 1.229	0.0672	stable	4	0	1.908	1.105	0.054	0.993 ~ 1.229	0.0672	stable	2.29
APOC3_TC	PANSS_G_reduce_rate	1	1.049	0.081	0.895 ~ 1.230	0.557	1.049	0.085	0.887 ~ 1.240	0.577	stable	0.5	0	0.011	1.049	0.081	0.895 ~ 1.230	0.557	stable	4	0	1.781	1.049	0.081	0.895 ~ 1.230	0.557	stable	2.735
APOC3_TC	PANSS_G_reduce_rate	2	0.986	0.055	0.886 ~ 1.097	0.791	0.986	0.055	0.885 ~ 1.098	0.793	stable	0.5	0	0.13	0.986	0.055	0.886 ~ 1.097	0.791	stable	4	0	1.78	0.986	0.055	0.886 ~ 1.097	0.791	stable	2.36
With prediabetics, diabetes (Group=1) or not (Group=2)
GCK_Glucose	PANSS_reduce_rate	1	0.976	0.121	0.770 ~ 1.238	0.841	0.976	0.133	0.752 ~ 1.266	0.855	stable	0.5	1	0.897	0.972	0.121	0.766 ~ 1.233	0.816	stable	4	0	2.041	0.976	0.121	0.770 ~ 1.238	0.841	stable	2.656
GCK_Glucose	PANSS_reduce_rate	2	0.918	0.049	0.834 ~ 1.010	0.0798	0.918	0.049	0.833 ~ 1.011	0.0819	stable	0.5	0	0.115	0.918	0.049	0.834 ~ 1.010	0.0798	stable	4	0	1.897	0.918	0.049	0.834 ~ 1.010	0.0798	stable	2.331
GCK_Glucose	PANSS_P_reduce_rate	1	1.171	0.117	0.931 ~ 1.472	0.178	1.171	0.125	0.917 ~ 1.495	0.206	stable	0.5	0	0.173	1.171	0.117	0.931 ~ 1.472	0.178	stable	4	0	1.973	1.171	0.117	0.931 ~ 1.472	0.178	stable	2.67
GCK_Glucose	PANSS_P_reduce_rate	2	0.86	0.049	0.781 ~ 0.947	0.00206	0.86	0.05	0.781 ~ 0.948	0.00232	stable	0.5	0	0.036	0.86	0.049	0.781 ~ 0.947	0.00206	stable	4	0	1.764	0.86	0.049	0.781 ~ 0.947	0.00206	stable	2.359
GCK_Glucose	PANSS_N_reduce_rate	1	0.841	0.12	0.665 ~ 1.064	0.149	0.841	0.126	0.657 ~ 1.077	0.171	stable	0.5	0	0.018	0.841	0.12	0.665 ~ 1.064	0.149	stable	4	0	1.812	0.841	0.12	0.665 ~ 1.064	0.149	stable	2.819
GCK_Glucose	PANSS_N_reduce_rate	2	0.916	0.049	0.832 ~ 1.008	0.071	0.916	0.049	0.832 ~ 1.008	0.0736	stable	0.5	0	0.145	0.916	0.049	0.832 ~ 1.008	0.071	stable	4	0	1.732	0.916	0.049	0.832 ~ 1.008	0.071	stable	2.295
GCK_Glucose	PANSS_G_reduce_rate	1	0.893	0.121	0.705 ~ 1.131	0.348	0.893	0.132	0.690 ~ 1.156	0.39	stable	0.5	0	0.454	0.893	0.121	0.705 ~ 1.131	0.348	stable	4	0	1.934	0.893	0.121	0.705 ~ 1.131	0.348	stable	2.659
GCK_Glucose	PANSS_G_reduce_rate	2	0.921	0.049	0.837 ~ 1.014	0.0934	0.921	0.049	0.836 ~ 1.015	0.0962	stable	0.5	0	0.184	0.921	0.049	0.837 ~ 1.014	0.0934	stable	4	0	1.94	0.921	0.049	0.837 ~ 1.014	0.0934	stable	2.379
Gender (Male=1, Female=2)
APOC3_logTG	PANSS_reduce_rate	1	1.047	0.064	0.923 ~ 1.187	0.473	1.047	0.065	0.922 ~ 1.189	0.478	stable	0.5	0	0.056	1.047	0.064	0.923 ~ 1.187	0.473	stable	4	0	1.838	1.047	0.064	0.923 ~ 1.187	0.473	stable	2.412
APOC3_logTG	PANSS_reduce_rate	2	1.097	0.066	0.965 ~ 1.248	0.158	1.097	0.067	0.962 ~ 1.251	0.167	stable	0.5	0	0.073	1.097	0.066	0.965 ~ 1.248	0.158	stable	4	0	2.017	1.097	0.066	0.965 ~ 1.248	0.158	stable	2.501
APOC3_logTG	PANSS_P_reduce_rate	1	1.029	0.064	0.908 ~ 1.167	0.65	1.029	0.065	0.906 ~ 1.170	0.656	stable	0.5	0	0.024	1.029	0.064	0.908 ~ 1.167	0.65	stable	4	0	1.893	1.029	0.064	0.908 ~ 1.167	0.65	stable	2.402
APOC3_logTG	PANSS_P_reduce_rate	2	0.937	0.065	0.825 ~ 1.064	0.313	0.937	0.067	0.822 ~ 1.067	0.326	stable	0.5	0	0.062	0.937	0.065	0.825 ~ 1.064	0.313	stable	4	0	2.005	0.937	0.065	0.825 ~ 1.064	0.313	stable	2.495
APOC3_logTG	PANSS_N_reduce_rate	1	1.084	0.064	0.955 ~ 1.229	0.212	1.084	0.066	0.952 ~ 1.233	0.224	stable	0.5	0	0.008	1.084	0.064	0.955 ~ 1.229	0.212	stable	4	0	1.809	1.084	0.064	0.955 ~ 1.229	0.212	stable	2.44
APOC3_logTG	PANSS_N_reduce_rate	2	1.206	0.065	1.063 ~ 1.370	0.00377	1.206	0.066	1.059 ~ 1.374	0.00467	stable	0.5	0	0.081	1.206	0.065	1.063 ~ 1.370	0.00377	stable	4	0	2.008	1.206	0.065	1.063 ~ 1.370	0.00377	stable	2.501
APOC3_logTG	PANSS_G_reduce_rate	1	1.085	0.064	0.957 ~ 1.230	0.204	1.085	0.065	0.954 ~ 1.234	0.213	stable	0.5	0	0.005	1.085	0.064	0.957 ~ 1.230	0.204	stable	4	0	1.713	1.085	0.064	0.957 ~ 1.230	0.204	stable	2.471
APOC3_logTG	PANSS_G_reduce_rate	2	0.993	0.065	0.874 ~ 1.129	0.919	0.993	0.067	0.872 ~ 1.132	0.921	stable	0.5	0	0.086	0.993	0.065	0.874 ~ 1.129	0.919	stable	4	0	2.039	0.993	0.065	0.874 ~ 1.129	0.919	stable	2.496
APOC3_TC	PANSS_reduce_rate	1	1.041	0.066	0.915 ~ 1.186	0.541	1.041	0.067	0.913 ~ 1.188	0.546	stable	0.5	0	0.055	1.041	0.066	0.915 ~ 1.186	0.541	stable	4	0	1.837	1.041	0.066	0.915 ~ 1.186	0.541	stable	2.411
APOC3_TC	PANSS_reduce_rate	2	1.045	0.064	0.922 ~ 1.186	0.49	1.045	0.066	0.918 ~ 1.190	0.501	stable	0.5	0	0.073	1.045	0.064	0.922 ~ 1.186	0.49	stable	4	0	2.043	1.045	0.064	0.922 ~ 1.186	0.49	stable	2.502
APOC3_TC	PANSS_P_reduce_rate	1	1.054	0.066	0.926 ~ 1.200	0.424	1.054	0.067	0.924 ~ 1.203	0.433	stable	0.5	0	0.023	1.054	0.066	0.926 ~ 1.200	0.424	stable	4	0	1.905	1.054	0.066	0.926 ~ 1.200	0.424	stable	2.403
APOC3_TC	PANSS_P_reduce_rate	2	0.973	0.064	0.859 ~ 1.102	0.668	0.973	0.066	0.855 ~ 1.108	0.68	stable	0.5	0	0.062	0.973	0.064	0.859 ~ 1.102	0.668	stable	4	0	1.983	0.973	0.064	0.859 ~ 1.102	0.668	stable	2.497
APOC3_TC	PANSS_N_reduce_rate	1	1.09	0.066	0.957 ~ 1.242	0.196	1.09	0.068	0.955 ~ 1.244	0.203	stable	0.5	0	0.007	1.09	0.066	0.957 ~ 1.242	0.196	stable	4	0	1.815	1.09	0.066	0.957 ~ 1.242	0.196	stable	2.445
APOC3_TC	PANSS_N_reduce_rate	2	1.151	0.063	1.017 ~ 1.304	0.0262	1.151	0.066	1.011 ~ 1.311	0.0334	stable	0.5	0	0.081	1.151	0.063	1.017 ~ 1.304	0.0262	stable	4	0	1.977	1.151	0.063	1.017 ~ 1.304	0.0262	stable	2.502
APOC3_TC	PANSS_G_reduce_rate	1	1.065	0.066	0.935 ~ 1.212	0.342	1.065	0.068	0.933 ~ 1.216	0.352	stable	0.5	0	0.004	1.065	0.066	0.935 ~ 1.212	0.342	stable	4	0	1.705	1.065	0.066	0.935 ~ 1.212	0.342	stable	2.467
APOC3_TC	PANSS_G_reduce_rate	2	0.957	0.064	0.844 ~ 1.085	0.489	0.957	0.066	0.841 ~ 1.088	0.5	stable	0.5	0	0.087	0.957	0.064	0.844 ~ 1.085	0.489	stable	4	0	2.025	0.957	0.064	0.844 ~ 1.085	0.489	stable	2.498
GCK_Glucose	PANSS_reduce_rate	1	0.92	0.063	0.812 ~ 1.041	0.186	0.92	0.065	0.810 ~ 1.045	0.197	stable	0.5	0	0.055	0.92	0.063	0.812 ~ 1.041	0.186	stable	4	0	1.772	0.92	0.063	0.812 ~ 1.041	0.186	stable	2.415
GCK_Glucose	PANSS_reduce_rate	2	0.912	0.066	0.801 ~ 1.039	0.165	0.912	0.067	0.800 ~ 1.040	0.17	stable	0.5	0	0.074	0.912	0.066	0.801 ~ 1.039	0.165	stable	4	0	2.076	0.912	0.066	0.801 ~ 1.039	0.165	stable	2.495
GCK_Glucose	PANSS_P_reduce_rate	1	0.908	0.063	0.802 ~ 1.028	0.126	0.908	0.065	0.799 ~ 1.030	0.135	stable	0.5	0	0.024	0.908	0.063	0.802 ~ 1.028	0.126	stable	4	0	1.849	0.908	0.063	0.802 ~ 1.028	0.126	stable	2.405
GCK_Glucose	PANSS_P_reduce_rate	2	0.884	0.065	0.777 ~ 1.005	0.0587	0.884	0.066	0.776 ~ 1.006	0.0618	stable	0.5	0	0.061	0.884	0.065	0.777 ~ 1.005	0.0587	stable	4	0	1.992	0.884	0.065	0.777 ~ 1.005	0.0587	stable	2.49
GCK_Glucose	PANSS_N_reduce_rate	1	0.885	0.064	0.781 ~ 1.003	0.0563	0.885	0.064	0.780 ~ 1.005	0.0591	stable	0.5	0	0.008	0.885	0.064	0.781 ~ 1.003	0.0563	stable	4	0	1.88	0.885	0.064	0.781 ~ 1.003	0.0563	stable	2.443
GCK_Glucose	PANSS_N_reduce_rate	2	0.932	0.065	0.821 ~ 1.058	0.279	0.932	0.066	0.819 ~ 1.061	0.289	stable	0.5	0	0.081	0.932	0.065	0.821 ~ 1.058	0.279	stable	4	0	1.867	0.932	0.065	0.821 ~ 1.058	0.279	stable	2.496
GCK_Glucose	PANSS_G_reduce_rate	1	0.914	0.063	0.807 ~ 1.035	0.157	0.914	0.065	0.804 ~ 1.039	0.169	stable	0.5	0	0.005	0.914	0.063	0.807 ~ 1.035	0.157	stable	4	0	1.716	0.914	0.063	0.807 ~ 1.035	0.157	stable	2.472
GCK_Glucose	PANSS_G_reduce_rate	2	0.91	0.066	0.799 ~ 1.035	0.152	0.91	0.067	0.797 ~ 1.038	0.159	stable	0.5	0	0.087	0.91	0.066	0.799 ~ 1.035	0.152	stable	4	0	2.051	0.91	0.066	0.799 ~ 1.035	0.152	stable	2.49
Stratified analysis in CAPEC study: PANSS percentage reduction ~ GCK drug target GRS
First episode without antipsychotics (Group=1) or not (Group=2)
GRS_exposure	outcome	group	N_model	OR	OR_SE	OR_CI	P	Robust_OR	Robust_SE	Robust_CI	Robust_P	HC3_label	CookD_thr	CookD_N	CookD_max	SensCook_OR	SensCook_SE	SensCook_CI	SensCook_P	SensCook_Stability	StudDelResid_thr	StudDelResid_N	StudDelResid_max	SensSDR_OR	SensSDR_SE	SensSDR_CI	SensSDR_P	SensSDR_Stability	VIF_mean
GCK_Glucose	PANSS_reduce_rate	1	86	0.416	0.308	0.227 ~ 0.760	0.00438	0.416	0.423	0.182 ~ 0.952	0.0378	stable	0.5	0	0.095	0.416	0.308	0.227 ~ 0.760	0.00438	stable	4	0	2.391	0.416	0.308	0.227 ~ 0.760	0.00438	stable	2.38
GCK_Glucose	PANSS_reduce_rate	2	192	0.862	0.154	0.638 ~ 1.166	0.336	0.862	0.177	0.610 ~ 1.220	0.403	stable	0.5	0	0.034	0.862	0.154	0.638 ~ 1.166	0.336	stable	4	0	2.021	0.862	0.154	0.638 ~ 1.166	0.336	stable	2.068
GCK_Glucose	PANSS_P_reduce_rate	1	86	0.473	0.277	0.275 ~ 0.814	0.00693	0.473	0.324	0.251 ~ 0.893	0.0209	stable	0.5	0	0.101	0.473	0.277	0.275 ~ 0.814	0.00693	stable	4	0	1.954	0.473	0.277	0.275 ~ 0.814	0.00693	stable	2.335
GCK_Glucose	PANSS_P_reduce_rate	2	192	0.917	0.148	0.686 ~ 1.226	0.559	0.917	0.166	0.663 ~ 1.269	0.601	stable	0.5	0	0.035	0.917	0.148	0.686 ~ 1.226	0.559	stable	4	0	1.973	0.917	0.148	0.686 ~ 1.226	0.559	stable	2.058
GCK_Glucose	PANSS_N_reduce_rate	1	86	0.452	0.297	0.252 ~ 0.810	0.00759	0.452	0.384	0.213 ~ 0.959	0.0385	stable	0.5	0	0.261	0.452	0.297	0.252 ~ 0.810	0.00759	stable	4	0	2.569	0.452	0.297	0.252 ~ 0.810	0.00759	stable	2.324
GCK_Glucose	PANSS_N_reduce_rate	2	192	0.774	0.152	0.574 ~ 1.043	0.0924	0.774	0.171	0.554 ~ 1.082	0.133	stable	0.5	0	0.046	0.774	0.152	0.574 ~ 1.043	0.0924	stable	4	0	1.925	0.774	0.152	0.574 ~ 1.043	0.0924	stable	2.095
GCK_Glucose	PANSS_G_reduce_rate	1	86	0.713	0.243	0.443 ~ 1.147	0.164	0.713	0.302	0.395 ~ 1.289	0.263	stable	0.5	0	0.192	0.713	0.243	0.443 ~ 1.147	0.164	stable	4	0	2.744	0.713	0.243	0.443 ~ 1.147	0.164	stable	2.326
GCK_Glucose	PANSS_G_reduce_rate	2	192	0.9	0.152	0.668 ~ 1.212	0.487	0.9	0.171	0.643 ~ 1.259	0.538	stable	0.5	0	0.217	0.9	0.152	0.668 ~ 1.212	0.487	stable	4	0	2.059	0.9	0.152	0.668 ~ 1.212	0.487	stable	2.646
Antipsychotics with stronger (Group=1) or milder metabolic effects (Group=0)
GCK_Glucose	PANSS_reduce_rate	0	160	0.802	0.154	0.593 ~ 1.086	0.153	0.802	0.168	0.578 ~ 1.114	0.188	stable	0.5	0	0.029	0.802	0.154	0.593 ~ 1.086	0.153	stable	4	0	1.932	0.802	0.154	0.593 ~ 1.086	0.153	stable	2.235
GCK_Glucose	PANSS_reduce_rate	1	118	0.616	0.244	0.382 ~ 0.994	0.0471	0.616	0.291	0.348 ~ 1.089	0.0956	sensitive	0.5	0	0.127	0.616	0.244	0.382 ~ 0.994	0.0471	stable	4	0	2.372	0.616	0.244	0.382 ~ 0.994	0.0471	stable	2.716
GCK_Glucose	PANSS_P_reduce_rate	0	160	0.734	0.155	0.542 ~ 0.995	0.0466	0.734	0.164	0.533 ~ 1.012	0.0589	sensitive	0.5	0	0.032	0.734	0.155	0.542 ~ 0.995	0.0466	stable	4	0	1.853	0.734	0.155	0.542 ~ 0.995	0.0466	stable	2.097
GCK_Glucose	PANSS_P_reduce_rate	1	118	0.838	0.222	0.542 ~ 1.296	0.428	0.838	0.25	0.514 ~ 1.368	0.48	stable	0.5	0	0.133	0.838	0.222	0.542 ~ 1.296	0.428	stable	4	0	1.892	0.838	0.222	0.542 ~ 1.296	0.428	stable	2.518
GCK_Glucose	PANSS_N_reduce_rate	0	160	0.655	0.162	0.477 ~ 0.901	0.00928	0.655	0.177	0.463 ~ 0.927	0.017	stable	0.5	0	0.044	0.655	0.162	0.477 ~ 0.901	0.00928	stable	4	0	2.002	0.655	0.162	0.477 ~ 0.901	0.00928	stable	2.473
GCK_Glucose	PANSS_N_reduce_rate	1	118	0.765	0.239	0.479 ~ 1.222	0.262	0.765	0.273	0.448 ~ 1.306	0.327	stable	0.5	0	0.067	0.765	0.239	0.479 ~ 1.222	0.262	stable	4	0	2.247	0.765	0.239	0.479 ~ 1.222	0.262	stable	2.59
GCK_Glucose	PANSS_G_reduce_rate	0	160	0.897	0.152	0.667 ~ 1.207	0.474	0.897	0.162	0.653 ~ 1.233	0.504	stable	0.5	0	0.223	0.897	0.152	0.667 ~ 1.207	0.474	stable	4	0	1.746	0.897	0.152	0.667 ~ 1.207	0.474	stable	2.144
GCK_Glucose	PANSS_G_reduce_rate	1	118	0.762	0.236	0.480 ~ 1.210	0.25	0.762	0.284	0.437 ~ 1.329	0.339	stable	0.5	0	0.097	0.762	0.236	0.480 ~ 1.210	0.25	stable	4	0	2.29	0.762	0.236	0.480 ~ 1.210	0.25	stable	2.759
With prediabetics, diabetes (Group=1) or not (Group=2)
GCK_Glucose	PANSS_reduce_rate	2	234	0.735	0.136	0.562 ~ 0.960	0.0239	0.735	0.152	0.545 ~ 0.990	0.0431	stable	0.5	0	0.026	0.735	0.136	0.562 ~ 0.960	0.0239	stable	4	0	1.935	0.735	0.136	0.562 ~ 0.960	0.0239	stable	2.067
GCK_Glucose	PANSS_reduce_rate	1	44	0.398	0.632	0.115 ~ 1.375	0.145	0.398	-	-	-	-	0.5	1	1.071	0.134	1.265	0.011 ~ 1.599	0.112	stable	4	0	3.406	0.398	0.632	0.115 ~ 1.375	0.145	stable	2.464
GCK_Glucose	PANSS_P_reduce_rate	2	234	0.755	0.136	0.579 ~ 0.985	0.0383	0.755	0.143	0.570 ~ 0.999	0.0491	stable	0.5	0	0.026	0.755	0.136	0.579 ~ 0.985	0.0383	stable	4	0	2.08	0.755	0.136	0.579 ~ 0.985	0.0383	stable	2.068
GCK_Glucose	PANSS_P_reduce_rate	1	44	0.398	0.577	0.128 ~ 1.233	0.11	0.398	-	-	-	-	0.5	1	0.511	0.029	1.705	0.001 ~ 0.816	0.0376	stable	4	0	3.134	0.398	0.577	0.128 ~ 1.233	0.11	stable	2.523
GCK_Glucose	PANSS_N_reduce_rate	2	234	0.721	0.135	0.553 ~ 0.940	0.0156	0.721	0.153	0.535 ~ 0.973	0.0323	stable	0.5	0	0.024	0.721	0.135	0.553 ~ 0.940	0.0156	stable	4	0	1.78	0.721	0.135	0.553 ~ 0.940	0.0156	stable	2.087
GCK_Glucose	PANSS_N_reduce_rate	1	44	0.466	0.557	0.157 ~ 1.389	0.171	0.466	-	-	-	-	0.5	0	0.36	0.466	0.557	0.157 ~ 1.389	0.171	stable	4	0	2.622	0.466	0.557	0.157 ~ 1.389	0.171	stable	2.346
GCK_Glucose	PANSS_G_reduce_rate	2	234	0.865	0.134	0.666 ~ 1.125	0.28	0.865	0.148	0.648 ~ 1.156	0.328	stable	0.5	0	0.171	0.865	0.134	0.666 ~ 1.125	0.28	stable	4	0	1.87	0.865	0.134	0.666 ~ 1.125	0.28	stable	2.608
GCK_Glucose	PANSS_G_reduce_rate	1	44	0.179	0.909	0.030 ~ 1.062	0.0583	0.179	-	-	-	-	0.5	2	644.407	0.08	1.296	0.006 ~ 1.015	0.0514	stable	4	0	2.625	0.179	0.909	0.030 ~ 1.062	0.0583	stable	2.63
Gender (Male=1, Female=2)
GCK_Glucose	PANSS_reduce_rate	1	123	0.643	0.217	0.420 ~ 0.984	0.042	0.643	0.278	0.373 ~ 1.108	0.112	sensitive	0.5	0	0.123	0.643	0.217	0.420 ~ 0.984	0.042	stable	4	0	1.951	0.643	0.217	0.420 ~ 0.984	0.042	stable	2.123
GCK_Glucose	PANSS_reduce_rate	2	155	0.853	0.177	0.604 ~ 1.206	0.368	0.853	0.208	0.568 ~ 1.283	0.445	stable	0.5	0	0.051	0.853	0.177	0.604 ~ 1.206	0.368	stable	4	0	2.218	0.853	0.177	0.604 ~ 1.206	0.368	stable	2.118
GCK_Glucose	PANSS_P_reduce_rate	1	123	0.61	0.212	0.402 ~ 0.925	0.02	0.61	0.249	0.374 ~ 0.995	0.0475	stable	0.5	0	0.154	0.61	0.212	0.402 ~ 0.925	0.02	stable	4	0	2.33	0.61	0.212	0.402 ~ 0.925	0.02	stable	2.113
GCK_Glucose	PANSS_P_reduce_rate	2	155	0.899	0.173	0.640 ~ 1.262	0.537	0.899	0.193	0.615 ~ 1.313	0.581	stable	0.5	0	0.083	0.899	0.173	0.640 ~ 1.262	0.537	stable	4	0	2.151	0.899	0.173	0.640 ~ 1.262	0.537	stable	2.164
GCK_Glucose	PANSS_N_reduce_rate	1	123	0.623	0.221	0.403 ~ 0.961	0.0324	0.623	0.276	0.362 ~ 1.070	0.0864	sensitive	0.5	0	0.072	0.623	0.221	0.403 ~ 0.961	0.0324	stable	4	0	1.951	0.623	0.221	0.403 ~ 0.961	0.0324	stable	2.172
GCK_Glucose	PANSS_N_reduce_rate	2	155	0.743	0.18	0.522 ~ 1.057	0.0983	0.743	0.214	0.489 ~ 1.130	0.165	stable	0.5	0	0.044	0.743	0.18	0.522 ~ 1.057	0.0983	stable	4	0	2.501	0.743	0.18	0.522 ~ 1.057	0.0983	stable	2.19
GCK_Glucose	PANSS_G_reduce_rate	1	123	0.911	0.197	0.619 ~ 1.341	0.635	0.911	0.247	0.561 ~ 1.477	0.705	stable	0.5	0	0.082	0.911	0.197	0.619 ~ 1.341	0.635	stable	4	0	2.095	0.911	0.197	0.619 ~ 1.341	0.635	stable	2.109
GCK_Glucose	PANSS_G_reduce_rate	2	155	0.822	0.171	0.589 ~ 1.149	0.251	0.822	0.191	0.565 ~ 1.196	0.306	stable	0.5	0	0.222	0.822	0.171	0.589 ~ 1.149	0.251	stable	4	0	2.051	0.822	0.171	0.589 ~ 1.149	0.251	stable	2.778
Joint associations between APOC3, GCK GRSs and TG, glucose, Better antipsychotic efficacy in the CAPOC study.
Outcome	Group	OR	OR_SE	OR_CI	P	Robust_OR	Robust_SE	Robust_CI	Robust_P	HC3_label	CookD_thr	CookD_N	CookD_max	SensCook_OR	SensCook_SE	SensCook_CI	SensCook_P	SensCook_Stability	StudDelResid_thr	StudDelResid_N	StudDelResid_max	SensSDR_OR	SensSDR_SE	SensSDR_CI	SensSDR_P	SensSDR_Stability	VIF_mean
PANSS_reduce_rate	APOC3 GRS higher	1.145	0.128	0.891 ~ 1.472	0.289	1.145	0.131	0.887 ~ 1.480	0.299	stable	0.5	0	0.052	1.145	0.128	0.891 ~ 1.472	0.289	stable	4	0	1.912	1.145	0.128	0.891 ~ 1.472	0.289	stable	2.266
PANSS_reduce_rate	GCK GRS higher	0.848	0.128	0.659 ~ 1.090	0.199	0.848	0.13	0.657 ~ 1.095	0.206	stable	0.5	0	0.052	0.848	0.128	0.659 ~ 1.090	0.199	stable	4	0	1.912	0.848	0.128	0.659 ~ 1.090	0.199	stable	2.266
PANSS_reduce_rate	Both higher	0.976	0.131	0.754 ~ 1.262	0.85	0.976	0.133	0.752 ~ 1.266	0.852	stable	0.5	0	0.052	0.976	0.131	0.754 ~ 1.262	0.85	stable	4	0	1.912	0.976	0.131	0.754 ~ 1.262	0.85	stable	2.266
PANSS_P_reduce_rate	APOC3 GRS higher	1.21	0.127	0.943 ~ 1.554	0.134	1.21	0.13	0.938 ~ 1.561	0.141	stable	0.5	0	0.046	1.21	0.127	0.943 ~ 1.554	0.134	stable	4	0	1.855	1.21	0.127	0.943 ~ 1.554	0.134	stable	2.236
PANSS_P_reduce_rate	GCK GRS higher	0.955	0.127	0.744 ~ 1.226	0.717	0.955	0.129	0.741 ~ 1.231	0.721	stable	0.5	0	0.046	0.955	0.127	0.744 ~ 1.226	0.717	stable	4	0	1.855	0.955	0.127	0.744 ~ 1.226	0.717	stable	2.236
PANSS_P_reduce_rate	Both higher	0.798	0.131	0.618 ~ 1.031	0.084	0.798	0.132	0.616 ~ 1.034	0.0873	stable	0.5	0	0.046	0.798	0.131	0.618 ~ 1.031	0.084	stable	4	0	1.855	0.798	0.131	0.618 ~ 1.031	0.084	stable	2.236
PANSS_N_reduce_rate	APOC3 GRS higher	1.179	0.127	0.919 ~ 1.513	0.195	1.179	0.13	0.915 ~ 1.521	0.204	stable	0.5	0	0.074	1.179	0.127	0.919 ~ 1.513	0.195	stable	4	0	1.914	1.179	0.127	0.919 ~ 1.513	0.195	stable	2.233
PANSS_N_reduce_rate	GCK GRS higher	0.773	0.127	0.602 ~ 0.992	0.0429	0.773	0.129	0.600 ~ 0.995	0.046	stable	0.5	0	0.074	0.773	0.127	0.602 ~ 0.992	0.0429	stable	4	0	1.914	0.773	0.127	0.602 ~ 0.992	0.0429	stable	2.233
PANSS_N_reduce_rate	Both higher	0.993	0.13	0.769 ~ 1.281	0.954	0.993	0.132	0.766 ~ 1.286	0.955	stable	0.5	0	0.074	0.993	0.13	0.769 ~ 1.281	0.954	stable	4	0	1.914	0.993	0.13	0.769 ~ 1.281	0.954	stable	2.233
PANSS_G_reduce_rate	APOC3 GRS higher	1.019	0.128	0.793 ~ 1.310	0.882	1.019	0.13	0.790 ~ 1.316	0.884	stable	0.5	0	0.091	1.019	0.128	0.793 ~ 1.310	0.882	stable	4	0	1.987	1.019	0.128	0.793 ~ 1.310	0.882	stable	2.297
PANSS_G_reduce_rate	GCK GRS higher	0.781	0.128	0.608 ~ 1.005	0.0543	0.781	0.131	0.605 ~ 1.010	0.0594	stable	0.5	0	0.091	0.781	0.128	0.608 ~ 1.005	0.0543	stable	4	0	1.987	0.781	0.128	0.608 ~ 1.005	0.0543	stable	2.297
PANSS_G_reduce_rate	Both higher	0.817	0.131	0.632 ~ 1.056	0.123	0.817	0.134	0.629 ~ 1.061	0.13	stable	0.5	0	0.091	0.817	0.131	0.632 ~ 1.056	0.123	stable	4	0	1.987	0.817	0.131	0.632 ~ 1.056	0.123	stable	2.297
Interactive associations between APOC3, GCK GRSs and TG, glucose, Better antipsychotic efficacy in the CAPOC study.
Outcome	OR	OR_SE	OR_CI	P	Robust_OR	Robust_SE	Robust_CI	Robust_P	HC3_label	CookD_thr	CookD_N	CookD_max	SensCook_OR	SensCook_SE	SensCook_CI	SensCook_P	SensCook_Stability	StudDelResid_thr	StudDelResid_N	StudDelResid_max	SensSDR_OR	SensSDR_SE	SensSDR_CI	SensSDR_P	SensSDR_Stability	VIF_mean
PANSS_reduce_rate	0.993	0.045	0.909 ~ 1.085	0.884	0.993	0.046	0.908 ~ 1.087	0.886	stable	0.5	0	0.051	0.993	0.045	0.909 ~ 1.085	0.884	stable	4	0	1.935	0.993	0.045	0.909 ~ 1.085	0.884	stable	2.1
PANSS_P_reduce_rate	0.94	0.045	0.861 ~ 1.026	0.166	0.94	0.046	0.859 ~ 1.029	0.178	stable	0.5	0	0.046	0.94	0.045	0.861 ~ 1.026	0.166	stable	4	0	1.869	0.94	0.045	0.861 ~ 1.026	0.166	stable	2.071
PANSS_N_reduce_rate	1.015	0.045	0.930 ~ 1.109	0.736	1.015	0.045	0.929 ~ 1.109	0.737	stable	0.5	0	0.074	1.015	0.045	0.930 ~ 1.109	0.736	stable	4	0	1.913	1.015	0.045	0.930 ~ 1.109	0.736	stable	2.07
PANSS_G_reduce_rate	1.012	0.045	0.926 ~ 1.105	0.797	1.012	0.046	0.925 ~ 1.107	0.8	stable	0.5	0	0.091	1.012	0.045	0.926 ~ 1.105	0.797	stable	4	0	1.987	1.012	0.045	0.926 ~ 1.105	0.797	stable	2.125
Joint associations between APOC3, GCK GRSs and TC, glucose, Better antipsychotic efficacy in the CAPEC study.
Outcome	contrast	OR	OR_SE	OR_CI	P	Robust_OR	Robust_SE	Robust_CI	Robust_P	HC3_label	CookD_thr	CookD_N	CookD_max	SensCook_OR	SensCook_SE	SensCook_CI	SensCook_P	SensCook_Stability	StudDelResid_thr	StudDelResid_N	StudDelResid_max	SensSDR_OR	SensSDR_SE	SensSDR_CI	SensSDR_P	SensSDR_Stability	VIF_mean
PANSS_reduce_rate	APOC3 GRS higher	1.258	0.13	0.974 ~ 1.624	0.0789	1.258	0.133	0.969 ~ 1.633	0.0853	stable	0.5	0	0.052	1.258	0.13	0.974 ~ 1.624	0.0789	stable	4	0	1.894	1.258	0.13	0.974 ~ 1.624	0.0789	stable	2.264
PANSS_reduce_rate	GCK GRS higher	0.859	0.138	0.655 ~ 1.126	0.271	0.859	0.14	0.653 ~ 1.130	0.277	stable	0.5	0	0.052	0.859	0.138	0.655 ~ 1.126	0.271	stable	4	0	1.894	0.859	0.138	0.655 ~ 1.126	0.271	stable	2.264
PANSS_reduce_rate	Both higher	1.067	0.133	0.823 ~ 1.384	0.624	1.067	0.135	0.820 ~ 1.389	0.629	stable	0.5	0	0.052	1.067	0.133	0.823 ~ 1.384	0.624	stable	4	0	1.894	1.067	0.133	0.823 ~ 1.384	0.624	stable	2.264
PANSS_P_reduce_rate	APOC3 GRS higher	1.312	0.13	1.018 ~ 1.692	0.0362	1.312	0.132	1.012 ~ 1.701	0.0401	stable	0.5	0	0.046	1.312	0.13	1.018 ~ 1.692	0.0362	stable	4	0	1.865	1.312	0.13	1.018 ~ 1.692	0.0362	stable	2.234
PANSS_P_reduce_rate	GCK GRS higher	0.941	0.137	0.720 ~ 1.231	0.659	0.941	0.139	0.717 ~ 1.236	0.664	stable	0.5	0	0.046	0.941	0.137	0.720 ~ 1.231	0.659	stable	4	0	1.865	0.941	0.137	0.720 ~ 1.231	0.659	stable	2.234
PANSS_P_reduce_rate	Both higher	0.923	0.132	0.713 ~ 1.195	0.543	0.923	0.134	0.710 ~ 1.199	0.548	stable	0.5	0	0.046	0.923	0.132	0.713 ~ 1.195	0.543	stable	4	0	1.865	0.923	0.132	0.713 ~ 1.195	0.543	stable	2.234
PANSS_N_reduce_rate	APOC3 GRS higher	1.338	0.13	1.038 ~ 1.725	0.0247	1.338	0.132	1.033 ~ 1.733	0.0273	stable	0.5	0	0.075	1.338	0.13	1.038 ~ 1.725	0.0247	stable	4	0	1.918	1.338	0.13	1.038 ~ 1.725	0.0247	stable	2.233
PANSS_N_reduce_rate	GCK GRS higher	0.788	0.137	0.603 ~ 1.030	0.0815	0.788	0.138	0.601 ~ 1.033	0.0843	stable	0.5	0	0.075	0.788	0.137	0.603 ~ 1.030	0.0815	stable	4	0	1.918	0.788	0.137	0.603 ~ 1.030	0.0815	stable	2.233
PANSS_N_reduce_rate	Both higher	1.108	0.131	0.856 ~ 1.433	0.437	1.108	0.133	0.854 ~ 1.436	0.441	stable	0.5	0	0.075	1.108	0.131	0.856 ~ 1.433	0.437	stable	4	0	1.918	1.108	0.131	0.856 ~ 1.433	0.437	stable	2.233
PANSS_G_reduce_rate	APOC3 GRS higher	1.08	0.13	0.837 ~ 1.394	0.553	1.08	0.133	0.833 ~ 1.402	0.561	stable	0.5	0	0.091	1.08	0.13	0.837 ~ 1.394	0.553	stable	4	0	1.988	1.08	0.13	0.837 ~ 1.394	0.553	stable	2.296
PANSS_G_reduce_rate	GCK GRS higher	0.788	0.138	0.601 ~ 1.032	0.084	0.788	0.14	0.599 ~ 1.037	0.0892	stable	0.5	0	0.091	0.788	0.138	0.601 ~ 1.032	0.084	stable	4	0	1.988	0.788	0.138	0.601 ~ 1.032	0.084	stable	2.296
PANSS_G_reduce_rate	Both higher	0.861	0.132	0.664 ~ 1.117	0.26	0.861	0.135	0.662 ~ 1.122	0.268	stable	0.5	0	0.091	0.861	0.132	0.664 ~ 1.117	0.26	stable	4	0	1.988	0.861	0.132	0.664 ~ 1.117	0.26	stable	2.296
Interactive associations between APOC3-TC, GCK-glucose, and Better antipsychotic efficacy in the CAPOC study.
Outcome	OR	OR_SE	OR_CI	P	Robust_OR	Robust_SE	Robust_CI	Robust_P	HC3_label	CookD_thr	CookD_N	CookD_max	SensCook_OR	SensCook_SE	SensCook_CI	SensCook_P	SensCook_Stability	StudDelResid_thr	StudDelResid_N	StudDelResid_max	SensSDR_OR	SensSDR_SE	SensSDR_CI	SensSDR_P	SensSDR_Stability	VIF_mean
PANSS_reduce_rate	1.023	0.046	0.934 ~ 1.120	0.627	1.023	0.048	0.931 ~ 1.123	0.636	stable	0.5	0	0.051	1.023	0.046	0.934 ~ 1.120	0.627	stable	4	0	1.921	1.023	0.046	0.934 ~ 1.120	0.627	stable	2.099
PANSS_P_reduce_rate	0.97	0.046	0.886 ~ 1.062	0.515	0.97	0.048	0.884 ~ 1.065	0.528	stable	0.5	0	0.046	0.97	0.046	0.886 ~ 1.062	0.515	stable	4	0	1.873	0.97	0.046	0.886 ~ 1.062	0.515	stable	2.072
PANSS_N_reduce_rate	1.047	0.046	0.956 ~ 1.146	0.323	1.047	0.047	0.954 ~ 1.148	0.333	stable	0.5	0	0.074	1.047	0.046	0.956 ~ 1.146	0.323	stable	4	0	1.911	1.047	0.046	0.956 ~ 1.146	0.323	stable	2.07
PANSS_G_reduce_rate	1.041	0.046	0.951 ~ 1.141	0.383	1.041	0.048	0.948 ~ 1.144	0.398	stable	0.5	0	0.091	1.041	0.046	0.951 ~ 1.141	0.383	stable	4	0	1.989	1.041	0.046	0.951 ~ 1.141	0.383	stable	2.125
Notes:
BP_p, P value from the Breusch–Pagan test for heteroskedasticity; White_p, P value from the White test for heteroskedasticity;
Robust_OR, odds ratio estimated with a heteroskedasticity-consistent HC3 sandwich variance–covariance estimator (implemented as lmtest::coeftest() with sandwich::vcovHC(type = "HC3")); Robust_SE, HC3 sandwich robust standard error of the log(OR);
Robust_CI, 95% confidence interval for the robust OR based on the HC3 standard error; Robust_P, two-sided P value based on the HC3 robust standard error;
HC3_label, qualitative concordance between the conventional and HC3-robust estimates (“stable” when the direction, 95% CI overlap, and statistical significance are consistent; otherwise “sensitive”);
CookD_thr, prespecified threshold for Cook’s distance (here 0.5); CookD_N, number of observations with Cook’s distance greater than the threshold; CookD_max, maximum Cook’s distance in the model;
SensCook_OR, odds ratio re-estimated after excluding observations with Cook’s distance above the threshold; SensCook_SE, standard error of the log(OR) after excluding those observations;
SensCook_CI, 95% confidence interval for the OR after excluding those observations; SensCook_P, P value after excluding those observations; SensCook_Stability, qualitative classification of sensitivity to Cook’s-distance outliers (“stable” vs “sensitive”)
StudDelResid_thr, prespecified threshold for studentized deleted residuals (here |r*| = 4.0); StudDelResid_N, number of observations with |studentized deleted residual| greater than the threshold; StudDelResid_max, maximum absolute studentized deleted residual;
SensSDR_OR, odds ratio re-estimated after excluding observations with |studentized deleted residual| above the threshold; SensSDR_SE, standard error of the log(OR) after excluding those observations;
SensSDR_CI, 95% confidence interval for the OR after excluding those observations; SensSDR_P, P value after excluding those observations; SensSDR_Stability, qualitative classification of sensitivity to studentized-residual outliers (“stable” vs “sensitive”)
VIF_mean, mean variance inflation factor across covariates as an overall measure of multicollinearity.
Better antipsychotic efficacy: PANSS reduction rate > median value of PANSS reduction rate
