# Supplementary material for: Lipid-lowering and glucose-lowering drug targets differentially modulate antipsychotic treatment efficacy in schizophrenia
Source: Cell Rep Med. 2026 Mar 17;7(3):102653. doi: 10.1016/j.xcrm.2026.102653 (PMC13006399; doi:10.1016/j.xcrm.2026.102653)
Supplement: Table S43. Stratified analysis between APOC3 and GCK GRSs and PANSS reduction rate, related to Figure 4 [file mmc6.xlsx]

## Sheet: Sheet1
Table S43. Stratified analysis between APOC3 and GCK GRSs and PANSS reduction rate. Related to Figure 4.
Baseline hyperlipemia status
Gene	Trait	PANSS		Hyperlipemia (N=635)							Non-hyperlipemia (N=1476)							P.inter	P.inter.FDR
				Beta	SE	CI_lower	CI_upper	P	P.FDR		Beta	SE	CI_lower	CI_upper	P	P.FDR
APOC3	TG	PANSS		1.96506	1.06891	-0.13406	4.06418	0.0664845	0.202		0.239686	0.764914	-1.26076	1.74013	0.754059	0.958		0.143111	0.47
		PANSS_P		1.02655	0.871222	-0.684354	2.73746	0.239133	0.3824		-0.0321742	0.610481	-1.22969	1.16534	0.957976	0.958		0.250214	0.47
		PANSS_N		2.03137	0.811175	0.438378	3.62436	0.012528	0.104		0.930967	0.584231	-0.215055	2.07699	0.111266	0.888		0.263493	0.47
		PANSS_G		1.22476	0.705356	-0.160422	2.60994	0.0829959	0.202		-0.0901643	0.491948	-1.05516	0.874836	0.854604	0.958		0.10262	0.47
	TC	PANSS		0.950395	1.07984	-1.17019	3.07098	0.379131	0.505333		0.0873075	0.766914	-1.41706	1.59168	0.909378	0.958		0.358731	0.47
		PANSS_P		0.399784	0.879125	-1.32664	2.12621	0.649447	0.649		-0.0806413	0.612057	-1.28125	1.11996	0.895196	0.958		0.470262	0.47
		PANSS_N		1.34669	0.820102	-0.263832	2.95721	0.101078	0.202		0.687089	0.585975	-0.462353	1.83653	0.241164	0.958		0.430543	0.47
		PANSS_G		0.395708	0.712629	-1.00375	1.79517	0.578904	0.649		-0.198301	0.493198	-1.16575	0.769152	0.68769	0.958		0.382404	0.47
Baseline diabetes status
Gene	Trait	PANSS		With prediabetics or diabetes (N=302)							Without prediabetes or diabetes (N=1809)							P.inter	P.inter.FDR
				Beta	SE	CI_lower	CI_upper	P	P.FDR		Beta	SE	CI_lower	CI_upper	P	P.FDR
GCK	Glucose	PANSS		-0.958171	1.54949	-4.00803	2.09169	0.536819	0.627		-1.762	0.673257	-3.08245	-0.441544	0.00894205	0.012		0.428535	0.572
		PANSS_P		0.623333	1.2827	-1.9014	3.14807	0.627373	0.627		-1.22583	0.539857	-2.28465	-0.167017	0.0232857	0.023		0.136005	0.544
		PANSS_N		-2.33029	1.14956	-4.59296	-0.0676154	0.0435784	0.176		-1.47695	0.5174	-2.49172	-0.462181	0.00435912	0.012		0.637045	0.637
		PANSS_G		-0.685336	0.998897	-2.65146	1.28079	0.49321	0.627		-1.19539	0.435923	-2.05036	-0.340424	0.00616332	0.012		0.377889	0.572
Stronger / milder metabolic side effects
Gene	Trait	PANSS		﻿Antipsychotics with stronger metabolic effects (N=1056)							﻿Antipsychotics with milder metabolic effects (N=1055)							P.inter	P.inter.FDR
				Beta	SE	CI_lower	CI_upper	P	P.FDR		Beta	SE	CI_lower	CI_upper	P	P.FDR
APOC3	TG	PANSS		0.965064	0.858665	-0.719849	2.64998	0.26131	0.347239		0.512783	0.892609	-1.23874	2.26431	0.56577	0.754667		0.678215	0.774857
		PANSS_P		0.647628	0.688684	-0.703741	1.999	0.347239	0.347239		-0.156883	0.717008	-1.56383	1.25007	0.826847	0.888		0.447646	0.674667
		PANSS_N		0.825184	0.683364	-0.515745	2.16611	0.227502	0.347239		1.64828	0.658868	0.355412	2.94114	0.0125135	0.104		0.41555	0.674667
		PANSS_G		0.567577	0.56183	-0.534873	1.67003	0.312621	0.347239		0.0807554	0.573749	-1.04508	1.20659	0.888094	0.888		0.506326	0.674667
	TC	PANSS		1.33327	0.861689	-0.357574	3.02412	0.1221	0.347239		-0.584899	0.901576	-2.35402	1.18422	0.516642	0.754667		0.118034	0.314667
		PANSS_P		1.15396	0.690853	-0.20166	2.50959	0.0951515	0.347239		-1.01955	0.723568	-2.43937	0.400269	0.159116	0.474667		0.0360382	0.288
		PANSS_N		0.961611	0.685976	-0.384444	2.30767	0.161269	0.347239		0.89899	0.666934	-0.409702	2.20768	0.17797	0.474667		0.952573	0.953
		PANSS_G		0.698914	0.563975	-0.407746	1.80557	0.215528	0.347239		-0.662316	0.579179	-1.79881	0.474177	0.253076	0.506		0.0854811	0.314667
GCK	Glucose	PANSS		-1.82087	0.835631	-3.46059	-0.181156	0.0295528	0.052		-1.25534	0.908488	-3.03802	0.527345	0.167334	0.222667		0.616447	0.767
		PANSS_P		-1.00603	0.670892	-2.32248	0.310426	0.134037	0.134		-0.749711	0.729964	-2.18208	0.682661	0.304635	0.305		0.757691	0.767
		PANSS_N		-1.37715	0.665242	-2.68252	-0.0717809	0.0386847	0.052		-1.73203	0.670969	-3.04863	-0.415417	0.00997671	0.04		0.753172	0.767
		PANSS_G		-1.15996	0.54676	-2.23284	-0.0870797	0.0341147	0.052		-0.930227	0.583692	-2.07558	0.215122	0.111308	0.222		0.766753	0.767
First episode or recurrent patients
Gene	Trait	PANSS		First episode without antipsychotics (N=398)							Recurrent (N=1713)							P.inter	P.inter.FDR
				Beta	SE	CI_lower	CI_upper	P	P.FDR		Beta	SE	CI_lower	CI_upper	P	P.FDR
APOC3	TG	PANSS		0.50408	1.62858	-2.69818	3.70634	0.757096	0.963		0.697011	0.667336	-0.611881	2.0059	0.296418	0.789333		0.873097	0.986
		PANSS_P		-0.058355	1.26188	-2.53959	2.42288	0.96314	0.96314		0.222532	0.540678	-0.837937	1.283	0.680699	0.848		0.985642	0.986
		PANSS_N		0.139828	1.20362	-2.22684	2.50649	0.907577	0.963		1.39735	0.516866	0.383581	2.41111	0.00693013	0.056		0.503401	0.986
		PANSS_G		0.270579	1.06466	-1.82286	2.36402	0.799522	0.96314		0.239902	0.431326	-0.606086	1.08589	0.57815	0.848		0.768062	0.986
	TC	PANSS		-0.123389	1.6751	-3.41712	3.17034	0.941319	0.963		0.473207	0.670099	-0.841103	1.78752	0.480177	0.848		0.919299	0.986
		PANSS_P		-0.582233	1.29743	-3.13336	1.96889	0.653864	0.96314		0.178775	0.542831	-0.885917	1.24347	0.741941	0.848		0.745632	0.986
		PANSS_N		-0.0823959	1.23787	-2.5164	2.35161	0.946965	0.963		1.13454	0.519303	0.115999	2.15309	0.0290446	0.116		0.457633	0.986
		PANSS_G		-0.366245	1.09487	-2.51909	1.7866	0.738182	0.96314		0.0691918	0.433072	-0.780221	0.918605	0.873082	0.873		0.864434	0.986
GCK	Glucose	PANSS		-2.0543	1.56169	-5.12503	1.01643	0.189164	0.333		-1.64802	0.670116	-2.96237	-0.333679	0.0140199	0.0186667		0.64865	0.907
		PANSS_P		-1.1734	1.21117	-3.55492	1.20812	0.333261	0.333		-1.04033	0.543163	-2.10567	0.0250161	0.0556213	0.056		0.792126	0.907
		PANSS_N		-2.99588	1.14634	-5.24993	-0.741839	0.00932376	0.036		-1.29456	0.519948	-2.31437	-0.274752	0.0128773	0.0186667		0.124367	0.496
		PANSS_G		-1.04556	1.02181	-3.05475	0.963623	0.306851	0.333		-1.16277	0.432873	-2.0118	-0.313748	0.00729835	0.0186667		0.906657	0.907
Gender
Gene	Trait	PANSS		Male (N=1048)							Female (N=1063)							P.inter	P.inter.FDR
				Beta	SE	CI_lower	CI_upper	P	P.FDR		Beta	SE	CI_lower	CI_upper	P	P.FDR
APOC3	TG	PANSS		0.476102	0.881719	-1.25407	2.20628	0.589334	0.764		0.590727	0.869219	-1.11489	2.29635	0.496904	0.91		0.945035	0.945
		PANSS_P		0.247784	0.700071	-1.12595	1.62152	0.723455	0.764		-0.079847	0.706968	-1.46709	1.3074	0.910098	0.91		0.728747	0.945
		PANSS_N		0.876142	0.681339	-0.460833	2.21312	0.198763	0.764		1.28377	0.664779	-0.0206912	2.58822	0.0537394	0.432		0.614209	0.945
		PANSS_G		0.487664	0.574788	-0.640229	1.61556	0.396399	0.764		-0.128885	0.562191	-1.23204	0.97427	0.818716	0.91		0.464203	0.945
	TC	PANSS		0.305881	0.911403	-1.48254	2.0943	0.737229	0.764		0.230765	0.853964	-1.44492	1.90645	0.787039	0.91		0.933078	0.945
		PANSS_P		0.216972	0.723589	-1.20291	1.63685	0.764348	0.764		-0.236586	0.694397	-1.59916	1.12599	0.733393	0.91		0.62333	0.945
		PANSS_N		0.633368	0.704504	-0.749065	2.0158	0.368849	0.764		0.980355	0.653452	-0.301877	2.26259	0.133847	0.536		0.646361	0.945
		PANSS_G		0.258454	0.59424	-0.90761	1.42452	0.663704	0.764		-0.402687	0.552094	-1.48603	0.680657	0.465933	0.91		0.421752	0.945
GCK	Glucose	PANSS		-1.41539	0.865613	-3.11396	0.283184	0.102329	0.136		-1.92375	0.871966	-3.63476	-0.21274	0.0275862	0.056		0.693769	0.694
		PANSS_P		-0.74363	0.68773	-2.09315	0.605887	0.279826	0.28		-1.36031	0.709453	-2.75242	0.0318139	0.0554602	0.0733333		0.564208	0.694
		PANSS_N		-2.09646	0.667006	-3.40532	-0.787614	0.00171963	0.008		-0.99813	0.668768	-2.31041	0.314155	0.135873	0.136		0.305948	0.694
		PANSS_G		-0.929062	0.564396	-2.03656	0.17844	0.100046	0.136		-1.24128	0.563862	-2.34771	-0.134843	0.0279275	0.056		0.681163	0.694
Note: Adjusted for age, age2, gender, center, first five principal components, course of disease, previous drug usage, assigned medication
Patients with baseline glucose >= 100.8 mg/dL (5.6 mmol/L) were classified into the prediabetes or diabetes group, the remaining patients were in the non-diabetes or prediabetes group
Those with baseline TG >= 151 mg/dL (1.70 mmol/L) or baseline HDL <= 40mg/dL (1.04 mmol/L) were categorized in the hyperlipemia group, others were in the non-hyperlipemia group
Individuals with < 2 years of first-episode SCZ course, and < 14 days of antipsychotic exposure, were classified as first-episode, drug-naïve. The remaining patients were categorized as recurrent.
Patients prescribed risperidone, olanzapine, or quetiapine were grouped as receiving medication with stronger metabolic side effects; Others (prescribing aripiprazole, ziprasidone, perphenazine, or haloperidol) comprised the milder-metabolic-effect group.
False discovery rate (FDR)-corrected P-value < 0.05 was applied as the significant threshold accounting for multiple test across drug targets and PANSS subscales. The conventional P<0.05 was applied as threshold of suggestive significant
SE, standard error.
GRS, genetic risk score; CAPOC, Chinese Antipsychotics Pharmacogenomics Consortium study.
PANSS, Positive and Negative Syndrome Scale; N, Negative scale; G, General psychopathology scale; P, Positive scale.
TG, triglyceride; TC, total cholesterol
