# Supplementary material for: Lipid-lowering and glucose-lowering drug targets differentially modulate antipsychotic treatment efficacy in schizophrenia
Source: Cell Rep Med. 2026 Mar 17;7(3):102653. doi: 10.1016/j.xcrm.2026.102653 (PMC13006399; doi:10.1016/j.xcrm.2026.102653)
Supplement: Table S44. Stratified analysis between APOC3 and GCK drug-target GRSs and better antipsychotic efficacy, related to Figure 4 [file mmc7.xlsx]

## Sheet: Sheet1
Table S44. Stratified analysis between APOC3 and GCK drug target GRSs and better antipsychotic efficacy. Related to Figure 4.
Baseline hyperlipemia status
Gene	Trait	PANSS		Hyperlipemia (N=635)							Non-hyperlipemia (N=1476)							P.inter	P.inter.FDR
				OR	SE_logOR	CI_lower	CI_upper	P	P.FDR		OR	SE_logOR	CI_lower	CI_upper	P	P.FDR
APOC3	TG	PANSS		1.15106	0.0809995	0.982609	1.35038	0.0824073	0.164		1.06098	0.0544341	0.953672	1.18066	0.276872	0.738667		0.33358	0.650286
		PANSS_P		1.02985	0.0798227	0.880617	1.20464	0.712482	0.813714		0.989087	0.0540278	0.889626	1.09962	0.839064	0.895		0.562625	0.650286
		PANSS_N		1.23471	0.0821768	1.05195	1.45237	0.0102984	0.08		1.12811	0.0542304	1.01457	1.25505	0.0262259	0.208		0.355865	0.650286
		PANSS_G		1.16121	0.0811442	0.991122	1.36285	0.0654833	0.164		0.992835	0.0544649	0.8922	1.10469	0.894967	0.895		0.0990821	0.650286
	TC	PANSS		1.07496	0.0812562	0.91685	1.26137	0.373697	0.5984		1.03848	0.0545508	0.933201	1.15586	0.488781	0.895		0.568724	0.650286
		PANSS_P		1.00225	0.0805408	0.855654	1.17388	0.977726	0.978		1.02798	0.0541913	0.924392	1.14334	0.610646	0.895		0.956378	0.956
		PANSS_N		1.18502	0.0829149	1.00814	1.39603	0.040622	0.164		1.10454	0.0543302	0.99316	1.22906	0.0672333	0.268		0.412697	0.650286
		PANSS_G		1.04882	0.0810974	0.894673	1.23009	0.556728	0.742667		0.985594	0.0546308	0.885401	1.097	0.790537	0.895		0.41861	0.650286
Baseline diabetes status
Gene	Trait	PANSS		With prediabetics or diabetes (N=302)							Without prediabetes or diabetes (N=1809)							P.inter	P.inter.FDR
				OR	SE_logOR	CI_lower	CI_upper	P	P.FDR		OR	SE_logOR	CI_lower	CI_upper	P	P.FDR
GCK	Glucose	PANSS		0.975982	0.121185	0.768376	1.23752	0.841001	0.841		0.91786	0.0489225	0.833736	1.01009	0.0797817	0.093		0.497682	0.834667
		PANSS_P		1.17059	0.116957	0.931951	1.47622	0.178075	0.356		0.860046	0.0489378	0.781092	0.946361	0.00206414	0.008		0.0100122	0.04
		PANSS_N		0.8411	0.119982	0.662552	1.06197	0.149231	0.356		0.915823	0.0487111	0.832231	1.00743	0.0710468	0.093		0.626363	0.834667
		PANSS_G		0.89282	0.120724	0.70288	1.12992	0.347685	0.464		0.921244	0.0488927	0.836861	1.01375	0.0933917	0.093		0.954337	0.954
Stronger / milder metabolic side effects
Gene	Trait	PANSS		﻿Antipsychotics with stronger metabolic effects (N=1056)							﻿Antipsychotics with milder metabolic effects (N=1055)							P.inter	P.inter.FDR
				OR	SE_logOR	CI_lower	CI_upper	P	P.FDR		OR	SE_logOR	CI_lower	CI_upper	P	P.FDR
APOC3	TG	PANSS		1.07872	0.064047	0.951432	1.22324	0.23674	0.370286		1.08681	0.0639806	0.958995	1.23261	0.19322	0.514667		0.922654	0.975
		PANSS_P		0.983372	0.0639238	0.867262	1.11448	0.793078	0.793		1.01498	0.0632863	0.896653	1.14934	0.814203	0.814		0.632434	0.975
		PANSS_N		1.13953	0.0640511	1.00532	1.29254	0.0414242	0.236		1.16945	0.0635843	1.0329	1.32552	0.013824	0.112		0.840428	0.975
		PANSS_G		1.07238	0.0641977	0.945543	1.21639	0.276369	0.370286		1.02086	0.0635701	0.901349	1.15665	0.745354	0.814		0.540702	0.975
	TC	PANSS		1.06787	0.064392	0.941349	1.21192	0.307859	0.370286		1.02512	0.0643132	0.903689	1.16309	0.699713	0.814		0.652111	0.975
		PANSS_P		1.06535	0.0642026	0.939484	1.20862	0.324171	0.370286		0.975015	0.0638127	0.860201	1.10495	0.691733	0.814		0.379095	0.975
		PANSS_N		1.12933	0.0643618	0.995788	1.28185	0.0588006	0.236		1.13093	0.0640343	0.997923	1.28296	0.0546686	0.22		0.974962	0.975
		PANSS_G		1.07367	0.0645882	0.946125	1.21901	0.271086	0.370286		0.949298	0.0641664	0.836838	1.07643	0.417427	0.814		0.148519	0.975
GCK	Glucose	PANSS		0.903304	0.0627463	0.798309	1.02116	0.105071	0.197		0.956494	0.0652353	0.841502	1.08695	0.495328	0.495		0.511823	0.907
		PANSS_P		0.896413	0.0626165	0.7924	1.01308	0.0807391	0.197		0.920944	0.0647436	0.810904	1.04541	0.203362	0.270667		0.711964	0.907
		PANSS_N		0.922485	0.0626074	0.815562	1.04266	0.197494	0.197		0.89002	0.0645639	0.783862	1.00983	0.0711399	0.270667		0.738565	0.907
		PANSS_G		0.919209	0.062875	0.812213	1.03947	0.180299	0.197		0.916929	0.0650464	0.806882	1.04146	0.182441	0.270667		0.906715	0.907
First episode or recurrent patients
Gene	Trait	PANSS		First episode without antipsychotics (N=398)							Recurrent (N=1713)							P.inter	P.inter.FDR
				OR	SE_logOR	CI_lower	CI_upper	P	P.FDR		OR	SE_logOR	CI_lower	CI_upper	P	P.FDR
APOC3	TG	PANSS		1.10402	0.106006	0.896838	1.36008	0.35057	0.889		1.07353	0.0504655	0.972534	1.1854	0.159744	0.426667		0.62199	0.938
		PANSS_P		1.08007	0.105343	0.878416	1.32868	0.464647	0.889		0.973619	0.049983	0.882673	1.07383	0.592727	0.790667		0.318041	0.938
		PANSS_N		1.07946	0.106332	0.876413	1.33079	0.472098	0.889		1.16703	0.0503484	1.05765	1.28855	0.00215619	0.016		0.655194	0.938
		PANSS_G		1.01485	0.105498	0.824779	1.2483	0.88887	0.889		1.03647	0.0505935	0.938645	1.14467	0.478882	0.7664		0.856141	0.938
	TC	PANSS		1.0352	0.109305	0.835102	1.28316	0.751638	0.889		1.05017	0.0505777	0.951097	1.15979	0.333111	0.666		0.93782	0.938
		PANSS_P		1.02416	0.1089	0.826865	1.26845	0.826487	0.889		1.01543	0.0501751	0.920294	1.12046	0.760278	0.806		0.864014	0.938
		PANSS_N		1.07981	0.109501	0.871156	1.33961	0.483162	0.889		1.14342	0.0504643	1.036	1.26276	0.00791229	0.032		0.699676	0.938
		PANSS_G		0.961068	0.109109	0.774906	1.18976	0.7159	0.889		1.01252	0.0507318	0.916636	1.11844	0.806327	0.806		0.858338	0.938
GCK	Glucose	PANSS		0.958104	0.101921	0.783842	1.17002	0.674542	0.983		0.907397	0.0508913	0.821026	1.00241	0.0562011	0.0746667		0.726195	0.726
		PANSS_P		0.997865	0.101749	0.817011	1.21868	0.983241	0.983		0.873035	0.0506729	0.790205	0.963947	0.00737261	0.028		0.283833	0.568
		PANSS_N		0.812497	0.103577	0.661512	0.99384	0.0449934	0.18		0.924304	0.0505021	0.836985	1.02033	0.119083	0.119		0.209224	0.568
		PANSS_G		0.980638	0.101414	0.803332	1.19669	0.847117	0.983		0.891961	0.0511607	0.806592	0.985825	0.0254321	0.05		0.571612	0.726
Gender
Gene	Trait	PANSS		Male (N=1048)							Female (N=1063)							P.inter	P.inter.FDR
				OR	SE_logOR	CI_lower	CI_upper	P	P.FDR		OR	SE_logOR	CI_lower	CI_upper	P	P.FDR
APOC3	TG	PANSS		1.04713	0.0641674	0.923432	1.18779	0.472972	0.618286		1.09702	0.0656547	0.964711	1.24815	0.158425	0.421333		0.604141	0.690286
		PANSS_P		1.02949	0.0639705	0.908152	1.16723	0.649589	0.65		0.936665	0.0648524	0.824563	1.06347	0.313023	0.626		0.282641	0.5936
		PANSS_N		1.08351	0.0643318	0.955258	1.22952	0.212468	0.565333		1.20638	0.0647743	1.06309	1.37069	0.00377202	0.032		0.217436	0.5936
		PANSS_G		1.08494	0.0641638	0.956892	1.23081	0.203866	0.565333		0.993381	0.0653472	0.873814	1.12919	0.91905	0.919		0.347865	0.5936
	TC	PANSS		1.04138	0.0662696	0.914514	1.18609	0.540651	0.618286		1.04542	0.0643095	0.921619	1.18615	0.489733	0.653333		0.955877	0.956
		PANSS_P		1.05432	0.0661087	0.926215	1.20051	0.423655	0.618286		0.973121	0.0635483	0.858927	1.10216	0.668095	0.763429		0.37114	0.5936
		PANSS_N		1.08988	0.0664924	0.956845	1.24208	0.195516	0.565333		1.15135	0.0633987	1.01725	1.30455	0.0262126	0.104		0.546413	0.690286
		PANSS_G		1.06491	0.0662166	0.935383	1.2129	0.342222	0.618286		0.956556	0.0641467	0.84326	1.0846	0.488676	0.653333		0.210724	0.5936
GCK	Glucose	PANSS		0.919599	0.0634261	0.811757	1.04113	0.186335	0.186		0.912188	0.0662461	0.800714	1.03838	0.165325	0.22		0.99287	0.993
		PANSS_P		0.907569	0.0633537	0.801176	1.02726	0.125805	0.186		0.883568	0.0654695	0.776714	1.00419	0.0586564	0.22		0.853061	0.993
		PANSS_N		0.885403	0.0637723	0.780883	1.00289	0.0563207	0.186		0.932213	0.0647868	0.820719	1.05825	0.278607	0.279		0.705952	0.993
		PANSS_G		0.9142	0.063376	0.807064	1.0349	0.156933	0.186		0.909699	0.0660706	0.798782	1.03516	0.152021	0.22		0.942996	0.993
Note: Adjusted for age, age2, gender, center, first five principal components, course of disease, previous drug usage, assigned medication
Patients with baseline glucose >= 100.8 mg/dL (5.6 mmol/L) were classified into the prediabetes or diabetes group, the remaining patients were in the non-diabetes or prediabetes group
Those with baseline TG >= 151 mg/dL (1.70 mmol/L) or baseline HDL <= 40mg/dL (1.04 mmol/L) were categorized in the hyperlipemia group, others were in the non-hyperlipemia group
Individuals with < 2 years of first-episode SCZ course, and < 14 days of antipsychotic exposure, were classified as first-episode, drug-naïve. The remaining patients were categorized as recurrent.
Patients prescribed risperidone, olanzapine, or quetiapine were grouped as receiving medication with stronger metabolic side effects; Others (prescribing aripiprazole, ziprasidone, perphenazine, or haloperidol) comprised the milder-metabolic-effect group.
False discovery rate (FDR)-corrected P-value < 0.05 was applied as the significant threshold accounting for multiple test across drug targets and PANSS subscales. The conventional P<0.05 was applied as threshold of suggestive significant
The standard error (SE) corresponds to the beta coefficient derived from the natural logarithm of the odds ratio (log OR).
GRS, genetic risk score; CAPOC, Chinese Antipsychotics Pharmacogenomics Consortium study
PANSS, Positive and Negative Syndrome Scale; N, Negative scale; G, General psychopathology scale; P, Positive scale.
Better antipsychotic efficacy: PANSS reduction rate > median value of PANSS reduction rate
TG, triglyceride; TC, total cholesterol
